# Supplementary material for: MicroNet-MIMRF: a microbial network inference approach based on mutual information and Markov random fields
Source: Bioinform Adv. 2024 Oct 28;4(1):vbae167. doi: 10.1093/bioadv/vbae167 (PMC11549015; doi:10.1093/bioadv/vbae167)
Supplement: vbae167_Supplementary_Data [file vbae167_supplementary_data.zip]

Archive with 6 entries (6 files):
- Figure_S4.jpg
- Figure_S3.jpg
- Figure_S1.jpg
- Figure_S2.jpg
- Table_S1_health_group_microbial_network.csv
- Table_S2_patient_group_microbial_network.csv
