# Supplementary material for: MicroNet-MIMRF: a microbial network inference approach based on mutual information and Markov random fields
Source: Bioinform Adv. 2024 Oct 28;4(1):vbae167. doi: 10.1093/bioadv/vbae167 (PMC11549015; doi:10.1093/bioadv/vbae167)
Supplement: vbae167_Supplementary_Data [file vbae167_supplementary_data.zip › Table_S1_health_group_microbial_network.csv]

	Node_1	Node_2	Edge
0	Bifidobacterium	Bifidobacterium	False
1	Bifidobacterium	Collinsella	True
2	Bifidobacterium	Bacteroides	False
3	Bifidobacterium	Bacteroidales_noname	False
4	Bifidobacterium	Barnesiella	True
5	Bifidobacterium	Dysgonomonas	False
6	Bifidobacterium	Odoribacter	False
7	Bifidobacterium	Parabacteroides	False
8	Bifidobacterium	Paraprevotella	False
9	Bifidobacterium	Prevotella	False
10	Bifidobacterium	Alistipes	False
11	Bifidobacterium	Streptococcus	False
12	Bifidobacterium	Clostridium	False
13	Bifidobacterium	Clostridiales_noname	False
14	Bifidobacterium	Flavonifractor	False
15	Bifidobacterium	Eubacterium	False
16	Bifidobacterium	Anaerostipes	True
17	Bifidobacterium	Blautia	True
18	Bifidobacterium	Butyrivibrio	True
19	Bifidobacterium	Cellulosilyticum	False
20	Bifidobacterium	Coprococcus	False
21	Bifidobacterium	Dorea	False
22	Bifidobacterium	Lachnospiraceae_noname	False
23	Bifidobacterium	Roseburia	False
24	Bifidobacterium	Oscillibacter	True
25	Bifidobacterium	Peptostreptococcaceae_noname	False
26	Bifidobacterium	Faecalibacterium	False
27	Bifidobacterium	Ruminococcus	False
28	Bifidobacterium	Subdoligranulum	True
29	Bifidobacterium	Coprobacillus	False
30	Bifidobacterium	Erysipelotrichaceae_noname	False
31	Bifidobacterium	Acidaminococcus	True
32	Bifidobacterium	Phascolarctobacterium	False
33	Bifidobacterium	Dialister	False
34	Bifidobacterium	Megamonas	False
35	Bifidobacterium	Megasphaera	True
36	Bifidobacterium	Veillonella	False
37	Bifidobacterium	Burkholderiales_noname	False
38	Bifidobacterium	Oxalobacter	False
39	Bifidobacterium	Parasutterella	False
40	Bifidobacterium	Sutterella	False
41	Bifidobacterium	Bilophila	False
42	Bifidobacterium	Desulfovibrio	False
43	Bifidobacterium	Enterobacter	False
44	Bifidobacterium	Escherichia	False
45	Bifidobacterium	Klebsiella	False
46	Bifidobacterium	Proteus	False
47	Bifidobacterium	Haemophilus	False
48	Bifidobacterium	Akkermansia	False
49	Bifidobacterium	Podoviridae_noname	False
50	Bifidobacterium	C2likevirus	False
51	Bifidobacterium	Siphoviridae_noname	False
52	Bifidobacterium	Mastadenovirus	False
53	Collinsella	Bifidobacterium	True
54	Collinsella	Collinsella	False
55	Collinsella	Bacteroides	True
56	Collinsella	Bacteroidales_noname	False
57	Collinsella	Barnesiella	False
58	Collinsella	Dysgonomonas	False
59	Collinsella	Odoribacter	False
60	Collinsella	Parabacteroides	False
61	Collinsella	Paraprevotella	False
62	Collinsella	Prevotella	False
63	Collinsella	Alistipes	False
64	Collinsella	Streptococcus	False
65	Collinsella	Clostridium	False
66	Collinsella	Clostridiales_noname	False
67	Collinsella	Flavonifractor	False
68	Collinsella	Eubacterium	False
69	Collinsella	Anaerostipes	False
70	Collinsella	Blautia	False
71	Collinsella	Butyrivibrio	False
72	Collinsella	Cellulosilyticum	False
73	Collinsella	Coprococcus	False
74	Collinsella	Dorea	False
75	Collinsella	Lachnospiraceae_noname	False
76	Collinsella	Roseburia	False
77	Collinsella	Oscillibacter	False
78	Collinsella	Peptostreptococcaceae_noname	False
79	Collinsella	Faecalibacterium	False
80	Collinsella	Ruminococcus	False
81	Collinsella	Subdoligranulum	True
82	Collinsella	Coprobacillus	False
83	Collinsella	Erysipelotrichaceae_noname	False
84	Collinsella	Acidaminococcus	False
85	Collinsella	Phascolarctobacterium	False
86	Collinsella	Dialister	False
87	Collinsella	Megamonas	False
88	Collinsella	Megasphaera	False
89	Collinsella	Veillonella	False
90	Collinsella	Burkholderiales_noname	False
91	Collinsella	Oxalobacter	True
92	Collinsella	Parasutterella	False
93	Collinsella	Sutterella	False
94	Collinsella	Bilophila	False
95	Collinsella	Desulfovibrio	False
96	Collinsella	Enterobacter	False
97	Collinsella	Escherichia	False
98	Collinsella	Klebsiella	False
99	Collinsella	Proteus	False
100	Collinsella	Haemophilus	False
101	Collinsella	Akkermansia	False
102	Collinsella	Podoviridae_noname	False
103	Collinsella	C2likevirus	False
104	Collinsella	Siphoviridae_noname	False
105	Collinsella	Mastadenovirus	False
106	Bacteroides	Bifidobacterium	False
107	Bacteroides	Collinsella	True
108	Bacteroides	Bacteroides	False
109	Bacteroides	Bacteroidales_noname	False
110	Bacteroides	Barnesiella	False
111	Bacteroides	Dysgonomonas	False
112	Bacteroides	Odoribacter	False
113	Bacteroides	Parabacteroides	False
114	Bacteroides	Paraprevotella	False
115	Bacteroides	Prevotella	False
116	Bacteroides	Alistipes	True
117	Bacteroides	Streptococcus	False
118	Bacteroides	Clostridium	False
119	Bacteroides	Clostridiales_noname	False
120	Bacteroides	Flavonifractor	False
121	Bacteroides	Eubacterium	False
122	Bacteroides	Anaerostipes	False
123	Bacteroides	Blautia	False
124	Bacteroides	Butyrivibrio	False
125	Bacteroides	Cellulosilyticum	False
126	Bacteroides	Coprococcus	False
127	Bacteroides	Dorea	False
128	Bacteroides	Lachnospiraceae_noname	False
129	Bacteroides	Roseburia	False
130	Bacteroides	Oscillibacter	False
131	Bacteroides	Peptostreptococcaceae_noname	False
132	Bacteroides	Faecalibacterium	False
133	Bacteroides	Ruminococcus	True
134	Bacteroides	Subdoligranulum	False
135	Bacteroides	Coprobacillus	False
136	Bacteroides	Erysipelotrichaceae_noname	False
137	Bacteroides	Acidaminococcus	False
138	Bacteroides	Phascolarctobacterium	True
139	Bacteroides	Dialister	False
140	Bacteroides	Megamonas	False
141	Bacteroides	Megasphaera	True
142	Bacteroides	Veillonella	False
143	Bacteroides	Burkholderiales_noname	False
144	Bacteroides	Oxalobacter	False
145	Bacteroides	Parasutterella	False
146	Bacteroides	Sutterella	False
147	Bacteroides	Bilophila	False
148	Bacteroides	Desulfovibrio	False
149	Bacteroides	Enterobacter	False
150	Bacteroides	Escherichia	True
151	Bacteroides	Klebsiella	False
152	Bacteroides	Proteus	True
153	Bacteroides	Haemophilus	False
154	Bacteroides	Akkermansia	True
155	Bacteroides	Podoviridae_noname	False
156	Bacteroides	C2likevirus	False
157	Bacteroides	Siphoviridae_noname	False
158	Bacteroides	Mastadenovirus	True
159	Bacteroidales_noname	Bifidobacterium	False
160	Bacteroidales_noname	Collinsella	False
161	Bacteroidales_noname	Bacteroides	False
162	Bacteroidales_noname	Bacteroidales_noname	False
163	Bacteroidales_noname	Barnesiella	True
164	Bacteroidales_noname	Dysgonomonas	False
165	Bacteroidales_noname	Odoribacter	False
166	Bacteroidales_noname	Parabacteroides	False
167	Bacteroidales_noname	Paraprevotella	False
168	Bacteroidales_noname	Prevotella	False
169	Bacteroidales_noname	Alistipes	True
170	Bacteroidales_noname	Streptococcus	False
171	Bacteroidales_noname	Clostridium	False
172	Bacteroidales_noname	Clostridiales_noname	False
173	Bacteroidales_noname	Flavonifractor	True
174	Bacteroidales_noname	Eubacterium	False
175	Bacteroidales_noname	Anaerostipes	False
176	Bacteroidales_noname	Blautia	False
177	Bacteroidales_noname	Butyrivibrio	False
178	Bacteroidales_noname	Cellulosilyticum	False
179	Bacteroidales_noname	Coprococcus	False
180	Bacteroidales_noname	Dorea	True
181	Bacteroidales_noname	Lachnospiraceae_noname	False
182	Bacteroidales_noname	Roseburia	False
183	Bacteroidales_noname	Oscillibacter	False
184	Bacteroidales_noname	Peptostreptococcaceae_noname	False
185	Bacteroidales_noname	Faecalibacterium	False
186	Bacteroidales_noname	Ruminococcus	False
187	Bacteroidales_noname	Subdoligranulum	False
188	Bacteroidales_noname	Coprobacillus	False
189	Bacteroidales_noname	Erysipelotrichaceae_noname	False
190	Bacteroidales_noname	Acidaminococcus	False
191	Bacteroidales_noname	Phascolarctobacterium	True
192	Bacteroidales_noname	Dialister	False
193	Bacteroidales_noname	Megamonas	False
194	Bacteroidales_noname	Megasphaera	False
195	Bacteroidales_noname	Veillonella	False
196	Bacteroidales_noname	Burkholderiales_noname	False
197	Bacteroidales_noname	Oxalobacter	False
198	Bacteroidales_noname	Parasutterella	False
199	Bacteroidales_noname	Sutterella	False
200	Bacteroidales_noname	Bilophila	False
201	Bacteroidales_noname	Desulfovibrio	False
202	Bacteroidales_noname	Enterobacter	False
203	Bacteroidales_noname	Escherichia	False
204	Bacteroidales_noname	Klebsiella	False
205	Bacteroidales_noname	Proteus	False
206	Bacteroidales_noname	Haemophilus	False
207	Bacteroidales_noname	Akkermansia	False
208	Bacteroidales_noname	Podoviridae_noname	False
209	Bacteroidales_noname	C2likevirus	False
210	Bacteroidales_noname	Siphoviridae_noname	False
211	Bacteroidales_noname	Mastadenovirus	False
212	Barnesiella	Bifidobacterium	True
213	Barnesiella	Collinsella	False
214	Barnesiella	Bacteroides	False
215	Barnesiella	Bacteroidales_noname	False
216	Barnesiella	Barnesiella	False
217	Barnesiella	Dysgonomonas	False
218	Barnesiella	Odoribacter	False
219	Barnesiella	Parabacteroides	False
220	Barnesiella	Paraprevotella	False
221	Barnesiella	Prevotella	False
222	Barnesiella	Alistipes	True
223	Barnesiella	Streptococcus	False
224	Barnesiella	Clostridium	False
225	Barnesiella	Clostridiales_noname	True
226	Barnesiella	Flavonifractor	False
227	Barnesiella	Eubacterium	True
228	Barnesiella	Anaerostipes	True
229	Barnesiella	Blautia	False
230	Barnesiella	Butyrivibrio	False
231	Barnesiella	Cellulosilyticum	False
232	Barnesiella	Coprococcus	False
233	Barnesiella	Dorea	False
234	Barnesiella	Lachnospiraceae_noname	False
235	Barnesiella	Roseburia	False
236	Barnesiella	Oscillibacter	False
237	Barnesiella	Peptostreptococcaceae_noname	False
238	Barnesiella	Faecalibacterium	False
239	Barnesiella	Ruminococcus	True
240	Barnesiella	Subdoligranulum	False
241	Barnesiella	Coprobacillus	False
242	Barnesiella	Erysipelotrichaceae_noname	False
243	Barnesiella	Acidaminococcus	False
244	Barnesiella	Phascolarctobacterium	False
245	Barnesiella	Dialister	False
246	Barnesiella	Megamonas	True
247	Barnesiella	Megasphaera	False
248	Barnesiella	Veillonella	True
249	Barnesiella	Burkholderiales_noname	False
250	Barnesiella	Oxalobacter	False
251	Barnesiella	Parasutterella	False
252	Barnesiella	Sutterella	True
253	Barnesiella	Bilophila	False
254	Barnesiella	Desulfovibrio	False
255	Barnesiella	Enterobacter	False
256	Barnesiella	Escherichia	False
257	Barnesiella	Klebsiella	False
258	Barnesiella	Proteus	False
259	Barnesiella	Haemophilus	False
260	Barnesiella	Akkermansia	True
261	Barnesiella	Podoviridae_noname	False
262	Barnesiella	C2likevirus	False
263	Barnesiella	Siphoviridae_noname	False
264	Barnesiella	Mastadenovirus	False
265	Dysgonomonas	Bifidobacterium	False
266	Dysgonomonas	Collinsella	False
267	Dysgonomonas	Bacteroides	False
268	Dysgonomonas	Bacteroidales_noname	False
269	Dysgonomonas	Barnesiella	False
270	Dysgonomonas	Dysgonomonas	False
271	Dysgonomonas	Odoribacter	False
272	Dysgonomonas	Parabacteroides	True
273	Dysgonomonas	Paraprevotella	False
274	Dysgonomonas	Prevotella	False
275	Dysgonomonas	Alistipes	True
276	Dysgonomonas	Streptococcus	False
277	Dysgonomonas	Clostridium	False
278	Dysgonomonas	Clostridiales_noname	True
279	Dysgonomonas	Flavonifractor	False
280	Dysgonomonas	Eubacterium	False
281	Dysgonomonas	Anaerostipes	False
282	Dysgonomonas	Blautia	False
283	Dysgonomonas	Butyrivibrio	False
284	Dysgonomonas	Cellulosilyticum	False
285	Dysgonomonas	Coprococcus	False
286	Dysgonomonas	Dorea	False
287	Dysgonomonas	Lachnospiraceae_noname	False
288	Dysgonomonas	Roseburia	False
289	Dysgonomonas	Oscillibacter	False
290	Dysgonomonas	Peptostreptococcaceae_noname	False
291	Dysgonomonas	Faecalibacterium	False
292	Dysgonomonas	Ruminococcus	False
293	Dysgonomonas	Subdoligranulum	False
294	Dysgonomonas	Coprobacillus	False
295	Dysgonomonas	Erysipelotrichaceae_noname	False
296	Dysgonomonas	Acidaminococcus	False
297	Dysgonomonas	Phascolarctobacterium	False
298	Dysgonomonas	Dialister	False
299	Dysgonomonas	Megamonas	False
300	Dysgonomonas	Megasphaera	False
301	Dysgonomonas	Veillonella	False
302	Dysgonomonas	Burkholderiales_noname	False
303	Dysgonomonas	Oxalobacter	False
304	Dysgonomonas	Parasutterella	False
305	Dysgonomonas	Sutterella	False
306	Dysgonomonas	Bilophila	False
307	Dysgonomonas	Desulfovibrio	False
308	Dysgonomonas	Enterobacter	True
309	Dysgonomonas	Escherichia	False
310	Dysgonomonas	Klebsiella	False
311	Dysgonomonas	Proteus	True
312	Dysgonomonas	Haemophilus	False
313	Dysgonomonas	Akkermansia	False
314	Dysgonomonas	Podoviridae_noname	False
315	Dysgonomonas	C2likevirus	False
316	Dysgonomonas	Siphoviridae_noname	False
317	Dysgonomonas	Mastadenovirus	False
318	Odoribacter	Bifidobacterium	False
319	Odoribacter	Collinsella	False
320	Odoribacter	Bacteroides	False
321	Odoribacter	Bacteroidales_noname	False
322	Odoribacter	Barnesiella	False
323	Odoribacter	Dysgonomonas	False
324	Odoribacter	Odoribacter	False
325	Odoribacter	Parabacteroides	True
326	Odoribacter	Paraprevotella	False
327	Odoribacter	Prevotella	True
328	Odoribacter	Alistipes	True
329	Odoribacter	Streptococcus	False
330	Odoribacter	Clostridium	False
331	Odoribacter	Clostridiales_noname	False
332	Odoribacter	Flavonifractor	False
333	Odoribacter	Eubacterium	False
334	Odoribacter	Anaerostipes	False
335	Odoribacter	Blautia	False
336	Odoribacter	Butyrivibrio	False
337	Odoribacter	Cellulosilyticum	False
338	Odoribacter	Coprococcus	False
339	Odoribacter	Dorea	False
340	Odoribacter	Lachnospiraceae_noname	False
341	Odoribacter	Roseburia	False
342	Odoribacter	Oscillibacter	False
343	Odoribacter	Peptostreptococcaceae_noname	False
344	Odoribacter	Faecalibacterium	False
345	Odoribacter	Ruminococcus	False
346	Odoribacter	Subdoligranulum	False
347	Odoribacter	Coprobacillus	False
348	Odoribacter	Erysipelotrichaceae_noname	False
349	Odoribacter	Acidaminococcus	False
350	Odoribacter	Phascolarctobacterium	True
351	Odoribacter	Dialister	False
352	Odoribacter	Megamonas	False
353	Odoribacter	Megasphaera	True
354	Odoribacter	Veillonella	False
355	Odoribacter	Burkholderiales_noname	True
356	Odoribacter	Oxalobacter	False
357	Odoribacter	Parasutterella	True
358	Odoribacter	Sutterella	False
359	Odoribacter	Bilophila	False
360	Odoribacter	Desulfovibrio	False
361	Odoribacter	Enterobacter	False
362	Odoribacter	Escherichia	False
363	Odoribacter	Klebsiella	False
364	Odoribacter	Proteus	True
365	Odoribacter	Haemophilus	False
366	Odoribacter	Akkermansia	False
367	Odoribacter	Podoviridae_noname	True
368	Odoribacter	C2likevirus	False
369	Odoribacter	Siphoviridae_noname	False
370	Odoribacter	Mastadenovirus	False
371	Parabacteroides	Bifidobacterium	False
372	Parabacteroides	Collinsella	True
373	Parabacteroides	Bacteroides	False
374	Parabacteroides	Bacteroidales_noname	False
375	Parabacteroides	Barnesiella	False
376	Parabacteroides	Dysgonomonas	False
377	Parabacteroides	Odoribacter	True
378	Parabacteroides	Parabacteroides	False
379	Parabacteroides	Paraprevotella	False
380	Parabacteroides	Prevotella	False
381	Parabacteroides	Alistipes	False
382	Parabacteroides	Streptococcus	True
383	Parabacteroides	Clostridium	False
384	Parabacteroides	Clostridiales_noname	False
385	Parabacteroides	Flavonifractor	False
386	Parabacteroides	Eubacterium	False
387	Parabacteroides	Anaerostipes	False
388	Parabacteroides	Blautia	False
389	Parabacteroides	Butyrivibrio	False
390	Parabacteroides	Cellulosilyticum	True
391	Parabacteroides	Coprococcus	False
392	Parabacteroides	Dorea	False
393	Parabacteroides	Lachnospiraceae_noname	False
394	Parabacteroides	Roseburia	False
395	Parabacteroides	Oscillibacter	True
396	Parabacteroides	Peptostreptococcaceae_noname	False
397	Parabacteroides	Faecalibacterium	False
398	Parabacteroides	Ruminococcus	False
399	Parabacteroides	Subdoligranulum	False
400	Parabacteroides	Coprobacillus	False
401	Parabacteroides	Erysipelotrichaceae_noname	False
402	Parabacteroides	Acidaminococcus	False
403	Parabacteroides	Phascolarctobacterium	True
404	Parabacteroides	Dialister	False
405	Parabacteroides	Megamonas	False
406	Parabacteroides	Megasphaera	False
407	Parabacteroides	Veillonella	True
408	Parabacteroides	Burkholderiales_noname	False
409	Parabacteroides	Oxalobacter	False
410	Parabacteroides	Parasutterella	False
411	Parabacteroides	Sutterella	False
412	Parabacteroides	Bilophila	True
413	Parabacteroides	Desulfovibrio	False
414	Parabacteroides	Enterobacter	False
415	Parabacteroides	Escherichia	False
416	Parabacteroides	Klebsiella	False
417	Parabacteroides	Proteus	False
418	Parabacteroides	Haemophilus	True
419	Parabacteroides	Akkermansia	False
420	Parabacteroides	Podoviridae_noname	False
421	Parabacteroides	C2likevirus	False
422	Parabacteroides	Siphoviridae_noname	False
423	Parabacteroides	Mastadenovirus	False
424	Paraprevotella	Bifidobacterium	False
425	Paraprevotella	Collinsella	False
426	Paraprevotella	Bacteroides	False
427	Paraprevotella	Bacteroidales_noname	False
428	Paraprevotella	Barnesiella	False
429	Paraprevotella	Dysgonomonas	False
430	Paraprevotella	Odoribacter	False
431	Paraprevotella	Parabacteroides	False
432	Paraprevotella	Paraprevotella	False
433	Paraprevotella	Prevotella	False
434	Paraprevotella	Alistipes	False
435	Paraprevotella	Streptococcus	False
436	Paraprevotella	Clostridium	False
437	Paraprevotella	Clostridiales_noname	False
438	Paraprevotella	Flavonifractor	False
439	Paraprevotella	Eubacterium	False
440	Paraprevotella	Anaerostipes	False
441	Paraprevotella	Blautia	False
442	Paraprevotella	Butyrivibrio	False
443	Paraprevotella	Cellulosilyticum	False
444	Paraprevotella	Coprococcus	False
445	Paraprevotella	Dorea	False
446	Paraprevotella	Lachnospiraceae_noname	False
447	Paraprevotella	Roseburia	False
448	Paraprevotella	Oscillibacter	False
449	Paraprevotella	Peptostreptococcaceae_noname	False
450	Paraprevotella	Faecalibacterium	False
451	Paraprevotella	Ruminococcus	False
452	Paraprevotella	Subdoligranulum	False
453	Paraprevotella	Coprobacillus	False
454	Paraprevotella	Erysipelotrichaceae_noname	False
455	Paraprevotella	Acidaminococcus	False
456	Paraprevotella	Phascolarctobacterium	False
457	Paraprevotella	Dialister	False
458	Paraprevotella	Megamonas	False
459	Paraprevotella	Megasphaera	False
460	Paraprevotella	Veillonella	False
461	Paraprevotella	Burkholderiales_noname	False
462	Paraprevotella	Oxalobacter	False
463	Paraprevotella	Parasutterella	False
464	Paraprevotella	Sutterella	False
465	Paraprevotella	Bilophila	False
466	Paraprevotella	Desulfovibrio	False
467	Paraprevotella	Enterobacter	False
468	Paraprevotella	Escherichia	False
469	Paraprevotella	Klebsiella	False
470	Paraprevotella	Proteus	False
471	Paraprevotella	Haemophilus	False
472	Paraprevotella	Akkermansia	False
473	Paraprevotella	Podoviridae_noname	False
474	Paraprevotella	C2likevirus	False
475	Paraprevotella	Siphoviridae_noname	False
476	Paraprevotella	Mastadenovirus	False
477	Prevotella	Bifidobacterium	False
478	Prevotella	Collinsella	False
479	Prevotella	Bacteroides	False
480	Prevotella	Bacteroidales_noname	False
481	Prevotella	Barnesiella	False
482	Prevotella	Dysgonomonas	False
483	Prevotella	Odoribacter	False
484	Prevotella	Parabacteroides	False
485	Prevotella	Paraprevotella	False
486	Prevotella	Prevotella	False
487	Prevotella	Alistipes	False
488	Prevotella	Streptococcus	False
489	Prevotella	Clostridium	False
490	Prevotella	Clostridiales_noname	False
491	Prevotella	Flavonifractor	False
492	Prevotella	Eubacterium	False
493	Prevotella	Anaerostipes	False
494	Prevotella	Blautia	False
495	Prevotella	Butyrivibrio	True
496	Prevotella	Cellulosilyticum	False
497	Prevotella	Coprococcus	True
498	Prevotella	Dorea	False
499	Prevotella	Lachnospiraceae_noname	False
500	Prevotella	Roseburia	False
501	Prevotella	Oscillibacter	False
502	Prevotella	Peptostreptococcaceae_noname	False
503	Prevotella	Faecalibacterium	False
504	Prevotella	Ruminococcus	False
505	Prevotella	Subdoligranulum	False
506	Prevotella	Coprobacillus	False
507	Prevotella	Erysipelotrichaceae_noname	False
508	Prevotella	Acidaminococcus	False
509	Prevotella	Phascolarctobacterium	False
510	Prevotella	Dialister	False
511	Prevotella	Megamonas	False
512	Prevotella	Megasphaera	False
513	Prevotella	Veillonella	False
514	Prevotella	Burkholderiales_noname	False
515	Prevotella	Oxalobacter	False
516	Prevotella	Parasutterella	False
517	Prevotella	Sutterella	True
518	Prevotella	Bilophila	False
519	Prevotella	Desulfovibrio	False
520	Prevotella	Enterobacter	False
521	Prevotella	Escherichia	False
522	Prevotella	Klebsiella	False
523	Prevotella	Proteus	False
524	Prevotella	Haemophilus	False
525	Prevotella	Akkermansia	False
526	Prevotella	Podoviridae_noname	False
527	Prevotella	C2likevirus	False
528	Prevotella	Siphoviridae_noname	False
529	Prevotella	Mastadenovirus	False
530	Alistipes	Bifidobacterium	False
531	Alistipes	Collinsella	False
532	Alistipes	Bacteroides	False
533	Alistipes	Bacteroidales_noname	True
534	Alistipes	Barnesiella	True
535	Alistipes	Dysgonomonas	True
536	Alistipes	Odoribacter	True
537	Alistipes	Parabacteroides	False
538	Alistipes	Paraprevotella	False
539	Alistipes	Prevotella	False
540	Alistipes	Alistipes	False
541	Alistipes	Streptococcus	False
542	Alistipes	Clostridium	False
543	Alistipes	Clostridiales_noname	True
544	Alistipes	Flavonifractor	False
545	Alistipes	Eubacterium	False
546	Alistipes	Anaerostipes	False
547	Alistipes	Blautia	True
548	Alistipes	Butyrivibrio	False
549	Alistipes	Cellulosilyticum	False
550	Alistipes	Coprococcus	False
551	Alistipes	Dorea	False
552	Alistipes	Lachnospiraceae_noname	False
553	Alistipes	Roseburia	False
554	Alistipes	Oscillibacter	False
555	Alistipes	Peptostreptococcaceae_noname	True
556	Alistipes	Faecalibacterium	False
557	Alistipes	Ruminococcus	False
558	Alistipes	Subdoligranulum	False
559	Alistipes	Coprobacillus	False
560	Alistipes	Erysipelotrichaceae_noname	False
561	Alistipes	Acidaminococcus	True
562	Alistipes	Phascolarctobacterium	False
563	Alistipes	Dialister	False
564	Alistipes	Megamonas	False
565	Alistipes	Megasphaera	False
566	Alistipes	Veillonella	False
567	Alistipes	Burkholderiales_noname	False
568	Alistipes	Oxalobacter	False
569	Alistipes	Parasutterella	False
570	Alistipes	Sutterella	False
571	Alistipes	Bilophila	False
572	Alistipes	Desulfovibrio	False
573	Alistipes	Enterobacter	False
574	Alistipes	Escherichia	False
575	Alistipes	Klebsiella	False
576	Alistipes	Proteus	False
577	Alistipes	Haemophilus	True
578	Alistipes	Akkermansia	False
579	Alistipes	Podoviridae_noname	False
580	Alistipes	C2likevirus	False
581	Alistipes	Siphoviridae_noname	False
582	Alistipes	Mastadenovirus	False
583	Streptococcus	Bifidobacterium	False
584	Streptococcus	Collinsella	False
585	Streptococcus	Bacteroides	False
586	Streptococcus	Bacteroidales_noname	False
587	Streptococcus	Barnesiella	False
588	Streptococcus	Dysgonomonas	False
589	Streptococcus	Odoribacter	False
590	Streptococcus	Parabacteroides	True
591	Streptococcus	Paraprevotella	False
592	Streptococcus	Prevotella	False
593	Streptococcus	Alistipes	False
594	Streptococcus	Streptococcus	False
595	Streptococcus	Clostridium	False
596	Streptococcus	Clostridiales_noname	False
597	Streptococcus	Flavonifractor	False
598	Streptococcus	Eubacterium	False
599	Streptococcus	Anaerostipes	False
600	Streptococcus	Blautia	True
601	Streptococcus	Butyrivibrio	False
602	Streptococcus	Cellulosilyticum	False
603	Streptococcus	Coprococcus	False
604	Streptococcus	Dorea	True
605	Streptococcus	Lachnospiraceae_noname	False
606	Streptococcus	Roseburia	True
607	Streptococcus	Oscillibacter	False
608	Streptococcus	Peptostreptococcaceae_noname	False
609	Streptococcus	Faecalibacterium	False
610	Streptococcus	Ruminococcus	False
611	Streptococcus	Subdoligranulum	False
612	Streptococcus	Coprobacillus	False
613	Streptococcus	Erysipelotrichaceae_noname	False
614	Streptococcus	Acidaminococcus	False
615	Streptococcus	Phascolarctobacterium	False
616	Streptococcus	Dialister	False
617	Streptococcus	Megamonas	False
618	Streptococcus	Megasphaera	False
619	Streptococcus	Veillonella	False
620	Streptococcus	Burkholderiales_noname	False
621	Streptococcus	Oxalobacter	False
622	Streptococcus	Parasutterella	False
623	Streptococcus	Sutterella	False
624	Streptococcus	Bilophila	False
625	Streptococcus	Desulfovibrio	False
626	Streptococcus	Enterobacter	False
627	Streptococcus	Escherichia	False
628	Streptococcus	Klebsiella	True
629	Streptococcus	Proteus	False
630	Streptococcus	Haemophilus	False
631	Streptococcus	Akkermansia	False
632	Streptococcus	Podoviridae_noname	False
633	Streptococcus	C2likevirus	False
634	Streptococcus	Siphoviridae_noname	False
635	Streptococcus	Mastadenovirus	False
636	Clostridium	Bifidobacterium	False
637	Clostridium	Collinsella	False
638	Clostridium	Bacteroides	False
639	Clostridium	Bacteroidales_noname	False
640	Clostridium	Barnesiella	False
641	Clostridium	Dysgonomonas	False
642	Clostridium	Odoribacter	True
643	Clostridium	Parabacteroides	False
644	Clostridium	Paraprevotella	False
645	Clostridium	Prevotella	False
646	Clostridium	Alistipes	False
647	Clostridium	Streptococcus	False
648	Clostridium	Clostridium	False
649	Clostridium	Clostridiales_noname	False
650	Clostridium	Flavonifractor	False
651	Clostridium	Eubacterium	False
652	Clostridium	Anaerostipes	False
653	Clostridium	Blautia	True
654	Clostridium	Butyrivibrio	False
655	Clostridium	Cellulosilyticum	True
656	Clostridium	Coprococcus	False
657	Clostridium	Dorea	False
658	Clostridium	Lachnospiraceae_noname	False
659	Clostridium	Roseburia	False
660	Clostridium	Oscillibacter	False
661	Clostridium	Peptostreptococcaceae_noname	False
662	Clostridium	Faecalibacterium	False
663	Clostridium	Ruminococcus	False
664	Clostridium	Subdoligranulum	False
665	Clostridium	Coprobacillus	True
666	Clostridium	Erysipelotrichaceae_noname	False
667	Clostridium	Acidaminococcus	False
668	Clostridium	Phascolarctobacterium	False
669	Clostridium	Dialister	False
670	Clostridium	Megamonas	False
671	Clostridium	Megasphaera	True
672	Clostridium	Veillonella	False
673	Clostridium	Burkholderiales_noname	False
674	Clostridium	Oxalobacter	False
675	Clostridium	Parasutterella	False
676	Clostridium	Sutterella	False
677	Clostridium	Bilophila	False
678	Clostridium	Desulfovibrio	False
679	Clostridium	Enterobacter	False
680	Clostridium	Escherichia	False
681	Clostridium	Klebsiella	False
682	Clostridium	Proteus	False
683	Clostridium	Haemophilus	True
684	Clostridium	Akkermansia	False
685	Clostridium	Podoviridae_noname	False
686	Clostridium	C2likevirus	False
687	Clostridium	Siphoviridae_noname	True
688	Clostridium	Mastadenovirus	False
689	Clostridiales_noname	Bifidobacterium	False
690	Clostridiales_noname	Collinsella	False
691	Clostridiales_noname	Bacteroides	False
692	Clostridiales_noname	Bacteroidales_noname	False
693	Clostridiales_noname	Barnesiella	True
694	Clostridiales_noname	Dysgonomonas	True
695	Clostridiales_noname	Odoribacter	False
696	Clostridiales_noname	Parabacteroides	False
697	Clostridiales_noname	Paraprevotella	False
698	Clostridiales_noname	Prevotella	False
699	Clostridiales_noname	Alistipes	True
700	Clostridiales_noname	Streptococcus	False
701	Clostridiales_noname	Clostridium	False
702	Clostridiales_noname	Clostridiales_noname	False
703	Clostridiales_noname	Flavonifractor	False
704	Clostridiales_noname	Eubacterium	False
705	Clostridiales_noname	Anaerostipes	False
706	Clostridiales_noname	Blautia	False
707	Clostridiales_noname	Butyrivibrio	False
708	Clostridiales_noname	Cellulosilyticum	False
709	Clostridiales_noname	Coprococcus	False
710	Clostridiales_noname	Dorea	False
711	Clostridiales_noname	Lachnospiraceae_noname	False
712	Clostridiales_noname	Roseburia	False
713	Clostridiales_noname	Oscillibacter	False
714	Clostridiales_noname	Peptostreptococcaceae_noname	False
715	Clostridiales_noname	Faecalibacterium	False
716	Clostridiales_noname	Ruminococcus	False
717	Clostridiales_noname	Subdoligranulum	False
718	Clostridiales_noname	Coprobacillus	True
719	Clostridiales_noname	Erysipelotrichaceae_noname	False
720	Clostridiales_noname	Acidaminococcus	False
721	Clostridiales_noname	Phascolarctobacterium	False
722	Clostridiales_noname	Dialister	False
723	Clostridiales_noname	Megamonas	False
724	Clostridiales_noname	Megasphaera	False
725	Clostridiales_noname	Veillonella	False
726	Clostridiales_noname	Burkholderiales_noname	False
727	Clostridiales_noname	Oxalobacter	True
728	Clostridiales_noname	Parasutterella	False
729	Clostridiales_noname	Sutterella	False
730	Clostridiales_noname	Bilophila	False
731	Clostridiales_noname	Desulfovibrio	False
732	Clostridiales_noname	Enterobacter	False
733	Clostridiales_noname	Escherichia	False
734	Clostridiales_noname	Klebsiella	False
735	Clostridiales_noname	Proteus	False
736	Clostridiales_noname	Haemophilus	False
737	Clostridiales_noname	Akkermansia	False
738	Clostridiales_noname	Podoviridae_noname	False
739	Clostridiales_noname	C2likevirus	False
740	Clostridiales_noname	Siphoviridae_noname	False
741	Clostridiales_noname	Mastadenovirus	True
742	Flavonifractor	Bifidobacterium	False
743	Flavonifractor	Collinsella	False
744	Flavonifractor	Bacteroides	False
745	Flavonifractor	Bacteroidales_noname	False
746	Flavonifractor	Barnesiella	False
747	Flavonifractor	Dysgonomonas	False
748	Flavonifractor	Odoribacter	False
749	Flavonifractor	Parabacteroides	False
750	Flavonifractor	Paraprevotella	False
751	Flavonifractor	Prevotella	True
752	Flavonifractor	Alistipes	False
753	Flavonifractor	Streptococcus	False
754	Flavonifractor	Clostridium	False
755	Flavonifractor	Clostridiales_noname	False
756	Flavonifractor	Flavonifractor	False
757	Flavonifractor	Eubacterium	False
758	Flavonifractor	Anaerostipes	False
759	Flavonifractor	Blautia	False
760	Flavonifractor	Butyrivibrio	False
761	Flavonifractor	Cellulosilyticum	True
762	Flavonifractor	Coprococcus	False
763	Flavonifractor	Dorea	False
764	Flavonifractor	Lachnospiraceae_noname	False
765	Flavonifractor	Roseburia	False
766	Flavonifractor	Oscillibacter	False
767	Flavonifractor	Peptostreptococcaceae_noname	False
768	Flavonifractor	Faecalibacterium	False
769	Flavonifractor	Ruminococcus	False
770	Flavonifractor	Subdoligranulum	False
771	Flavonifractor	Coprobacillus	False
772	Flavonifractor	Erysipelotrichaceae_noname	True
773	Flavonifractor	Acidaminococcus	False
774	Flavonifractor	Phascolarctobacterium	False
775	Flavonifractor	Dialister	False
776	Flavonifractor	Megamonas	False
777	Flavonifractor	Megasphaera	True
778	Flavonifractor	Veillonella	False
779	Flavonifractor	Burkholderiales_noname	True
780	Flavonifractor	Oxalobacter	False
781	Flavonifractor	Parasutterella	False
782	Flavonifractor	Sutterella	False
783	Flavonifractor	Bilophila	False
784	Flavonifractor	Desulfovibrio	False
785	Flavonifractor	Enterobacter	False
786	Flavonifractor	Escherichia	False
787	Flavonifractor	Klebsiella	True
788	Flavonifractor	Proteus	False
789	Flavonifractor	Haemophilus	True
790	Flavonifractor	Akkermansia	False
791	Flavonifractor	Podoviridae_noname	False
792	Flavonifractor	C2likevirus	False
793	Flavonifractor	Siphoviridae_noname	False
794	Flavonifractor	Mastadenovirus	False
795	Eubacterium	Bifidobacterium	False
796	Eubacterium	Collinsella	False
797	Eubacterium	Bacteroides	False
798	Eubacterium	Bacteroidales_noname	False
799	Eubacterium	Barnesiella	False
800	Eubacterium	Dysgonomonas	False
801	Eubacterium	Odoribacter	False
802	Eubacterium	Parabacteroides	False
803	Eubacterium	Paraprevotella	False
804	Eubacterium	Prevotella	False
805	Eubacterium	Alistipes	False
806	Eubacterium	Streptococcus	False
807	Eubacterium	Clostridium	False
808	Eubacterium	Clostridiales_noname	False
809	Eubacterium	Flavonifractor	False
810	Eubacterium	Eubacterium	False
811	Eubacterium	Anaerostipes	False
812	Eubacterium	Blautia	False
813	Eubacterium	Butyrivibrio	False
814	Eubacterium	Cellulosilyticum	False
815	Eubacterium	Coprococcus	True
816	Eubacterium	Dorea	False
817	Eubacterium	Lachnospiraceae_noname	False
818	Eubacterium	Roseburia	False
819	Eubacterium	Oscillibacter	False
820	Eubacterium	Peptostreptococcaceae_noname	False
821	Eubacterium	Faecalibacterium	False
822	Eubacterium	Ruminococcus	True
823	Eubacterium	Subdoligranulum	False
824	Eubacterium	Coprobacillus	False
825	Eubacterium	Erysipelotrichaceae_noname	False
826	Eubacterium	Acidaminococcus	True
827	Eubacterium	Phascolarctobacterium	False
828	Eubacterium	Dialister	False
829	Eubacterium	Megamonas	False
830	Eubacterium	Megasphaera	False
831	Eubacterium	Veillonella	False
832	Eubacterium	Burkholderiales_noname	True
833	Eubacterium	Oxalobacter	False
834	Eubacterium	Parasutterella	False
835	Eubacterium	Sutterella	False
836	Eubacterium	Bilophila	False
837	Eubacterium	Desulfovibrio	False
838	Eubacterium	Enterobacter	False
839	Eubacterium	Escherichia	False
840	Eubacterium	Klebsiella	True
841	Eubacterium	Proteus	False
842	Eubacterium	Haemophilus	False
843	Eubacterium	Akkermansia	False
844	Eubacterium	Podoviridae_noname	False
845	Eubacterium	C2likevirus	False
846	Eubacterium	Siphoviridae_noname	False
847	Eubacterium	Mastadenovirus	False
848	Anaerostipes	Bifidobacterium	True
849	Anaerostipes	Collinsella	False
850	Anaerostipes	Bacteroides	False
851	Anaerostipes	Bacteroidales_noname	False
852	Anaerostipes	Barnesiella	True
853	Anaerostipes	Dysgonomonas	False
854	Anaerostipes	Odoribacter	False
855	Anaerostipes	Parabacteroides	False
856	Anaerostipes	Paraprevotella	False
857	Anaerostipes	Prevotella	False
858	Anaerostipes	Alistipes	False
859	Anaerostipes	Streptococcus	False
860	Anaerostipes	Clostridium	False
861	Anaerostipes	Clostridiales_noname	False
862	Anaerostipes	Flavonifractor	False
863	Anaerostipes	Eubacterium	False
864	Anaerostipes	Anaerostipes	False
865	Anaerostipes	Blautia	False
866	Anaerostipes	Butyrivibrio	False
867	Anaerostipes	Cellulosilyticum	False
868	Anaerostipes	Coprococcus	False
869	Anaerostipes	Dorea	False
870	Anaerostipes	Lachnospiraceae_noname	False
871	Anaerostipes	Roseburia	False
872	Anaerostipes	Oscillibacter	False
873	Anaerostipes	Peptostreptococcaceae_noname	False
874	Anaerostipes	Faecalibacterium	False
875	Anaerostipes	Ruminococcus	False
876	Anaerostipes	Subdoligranulum	False
877	Anaerostipes	Coprobacillus	False
878	Anaerostipes	Erysipelotrichaceae_noname	True
879	Anaerostipes	Acidaminococcus	False
880	Anaerostipes	Phascolarctobacterium	False
881	Anaerostipes	Dialister	False
882	Anaerostipes	Megamonas	False
883	Anaerostipes	Megasphaera	False
884	Anaerostipes	Veillonella	False
885	Anaerostipes	Burkholderiales_noname	False
886	Anaerostipes	Oxalobacter	False
887	Anaerostipes	Parasutterella	False
888	Anaerostipes	Sutterella	False
889	Anaerostipes	Bilophila	False
890	Anaerostipes	Desulfovibrio	False
891	Anaerostipes	Enterobacter	False
892	Anaerostipes	Escherichia	True
893	Anaerostipes	Klebsiella	False
894	Anaerostipes	Proteus	False
895	Anaerostipes	Haemophilus	False
896	Anaerostipes	Akkermansia	False
897	Anaerostipes	Podoviridae_noname	False
898	Anaerostipes	C2likevirus	False
899	Anaerostipes	Siphoviridae_noname	False
900	Anaerostipes	Mastadenovirus	False
901	Blautia	Bifidobacterium	True
902	Blautia	Collinsella	False
903	Blautia	Bacteroides	False
904	Blautia	Bacteroidales_noname	False
905	Blautia	Barnesiella	False
906	Blautia	Dysgonomonas	False
907	Blautia	Odoribacter	False
908	Blautia	Parabacteroides	False
909	Blautia	Paraprevotella	False
910	Blautia	Prevotella	False
911	Blautia	Alistipes	True
912	Blautia	Streptococcus	True
913	Blautia	Clostridium	False
914	Blautia	Clostridiales_noname	False
915	Blautia	Flavonifractor	False
916	Blautia	Eubacterium	True
917	Blautia	Anaerostipes	False
918	Blautia	Blautia	False
919	Blautia	Butyrivibrio	False
920	Blautia	Cellulosilyticum	False
921	Blautia	Coprococcus	False
922	Blautia	Dorea	True
923	Blautia	Lachnospiraceae_noname	False
924	Blautia	Roseburia	False
925	Blautia	Oscillibacter	False
926	Blautia	Peptostreptococcaceae_noname	False
927	Blautia	Faecalibacterium	False
928	Blautia	Ruminococcus	True
929	Blautia	Subdoligranulum	False
930	Blautia	Coprobacillus	False
931	Blautia	Erysipelotrichaceae_noname	False
932	Blautia	Acidaminococcus	False
933	Blautia	Phascolarctobacterium	False
934	Blautia	Dialister	False
935	Blautia	Megamonas	False
936	Blautia	Megasphaera	False
937	Blautia	Veillonella	False
938	Blautia	Burkholderiales_noname	False
939	Blautia	Oxalobacter	False
940	Blautia	Parasutterella	False
941	Blautia	Sutterella	False
942	Blautia	Bilophila	False
943	Blautia	Desulfovibrio	False
944	Blautia	Enterobacter	False
945	Blautia	Escherichia	False
946	Blautia	Klebsiella	False
947	Blautia	Proteus	False
948	Blautia	Haemophilus	False
949	Blautia	Akkermansia	False
950	Blautia	Podoviridae_noname	False
951	Blautia	C2likevirus	False
952	Blautia	Siphoviridae_noname	False
953	Blautia	Mastadenovirus	False
954	Butyrivibrio	Bifidobacterium	False
955	Butyrivibrio	Collinsella	False
956	Butyrivibrio	Bacteroides	False
957	Butyrivibrio	Bacteroidales_noname	False
958	Butyrivibrio	Barnesiella	False
959	Butyrivibrio	Dysgonomonas	False
960	Butyrivibrio	Odoribacter	False
961	Butyrivibrio	Parabacteroides	False
962	Butyrivibrio	Paraprevotella	False
963	Butyrivibrio	Prevotella	False
964	Butyrivibrio	Alistipes	False
965	Butyrivibrio	Streptococcus	False
966	Butyrivibrio	Clostridium	False
967	Butyrivibrio	Clostridiales_noname	False
968	Butyrivibrio	Flavonifractor	False
969	Butyrivibrio	Eubacterium	False
970	Butyrivibrio	Anaerostipes	False
971	Butyrivibrio	Blautia	False
972	Butyrivibrio	Butyrivibrio	False
973	Butyrivibrio	Cellulosilyticum	False
974	Butyrivibrio	Coprococcus	False
975	Butyrivibrio	Dorea	False
976	Butyrivibrio	Lachnospiraceae_noname	False
977	Butyrivibrio	Roseburia	False
978	Butyrivibrio	Oscillibacter	False
979	Butyrivibrio	Peptostreptococcaceae_noname	False
980	Butyrivibrio	Faecalibacterium	False
981	Butyrivibrio	Ruminococcus	False
982	Butyrivibrio	Subdoligranulum	False
983	Butyrivibrio	Coprobacillus	False
984	Butyrivibrio	Erysipelotrichaceae_noname	False
985	Butyrivibrio	Acidaminococcus	False
986	Butyrivibrio	Phascolarctobacterium	False
987	Butyrivibrio	Dialister	False
988	Butyrivibrio	Megamonas	False
989	Butyrivibrio	Megasphaera	False
990	Butyrivibrio	Veillonella	False
991	Butyrivibrio	Burkholderiales_noname	False
992	Butyrivibrio	Oxalobacter	False
993	Butyrivibrio	Parasutterella	False
994	Butyrivibrio	Sutterella	False
995	Butyrivibrio	Bilophila	False
996	Butyrivibrio	Desulfovibrio	False
997	Butyrivibrio	Enterobacter	False
998	Butyrivibrio	Escherichia	False
999	Butyrivibrio	Klebsiella	False
1000	Butyrivibrio	Proteus	False
1001	Butyrivibrio	Haemophilus	False
1002	Butyrivibrio	Akkermansia	False
1003	Butyrivibrio	Podoviridae_noname	False
1004	Butyrivibrio	C2likevirus	False
1005	Butyrivibrio	Siphoviridae_noname	False
1006	Butyrivibrio	Mastadenovirus	False
1007	Cellulosilyticum	Bifidobacterium	False
1008	Cellulosilyticum	Collinsella	False
1009	Cellulosilyticum	Bacteroides	False
1010	Cellulosilyticum	Bacteroidales_noname	False
1011	Cellulosilyticum	Barnesiella	False
1012	Cellulosilyticum	Dysgonomonas	False
1013	Cellulosilyticum	Odoribacter	False
1014	Cellulosilyticum	Parabacteroides	False
1015	Cellulosilyticum	Paraprevotella	False
1016	Cellulosilyticum	Prevotella	False
1017	Cellulosilyticum	Alistipes	False
1018	Cellulosilyticum	Streptococcus	False
1019	Cellulosilyticum	Clostridium	False
1020	Cellulosilyticum	Clostridiales_noname	False
1021	Cellulosilyticum	Flavonifractor	False
1022	Cellulosilyticum	Eubacterium	False
1023	Cellulosilyticum	Anaerostipes	False
1024	Cellulosilyticum	Blautia	False
1025	Cellulosilyticum	Butyrivibrio	False
1026	Cellulosilyticum	Cellulosilyticum	False
1027	Cellulosilyticum	Coprococcus	False
1028	Cellulosilyticum	Dorea	False
1029	Cellulosilyticum	Lachnospiraceae_noname	False
1030	Cellulosilyticum	Roseburia	False
1031	Cellulosilyticum	Oscillibacter	False
1032	Cellulosilyticum	Peptostreptococcaceae_noname	False
1033	Cellulosilyticum	Faecalibacterium	False
1034	Cellulosilyticum	Ruminococcus	False
1035	Cellulosilyticum	Subdoligranulum	False
1036	Cellulosilyticum	Coprobacillus	False
1037	Cellulosilyticum	Erysipelotrichaceae_noname	False
1038	Cellulosilyticum	Acidaminococcus	False
1039	Cellulosilyticum	Phascolarctobacterium	False
1040	Cellulosilyticum	Dialister	False
1041	Cellulosilyticum	Megamonas	False
1042	Cellulosilyticum	Megasphaera	False
1043	Cellulosilyticum	Veillonella	False
1044	Cellulosilyticum	Burkholderiales_noname	False
1045	Cellulosilyticum	Oxalobacter	False
1046	Cellulosilyticum	Parasutterella	False
1047	Cellulosilyticum	Sutterella	False
1048	Cellulosilyticum	Bilophila	False
1049	Cellulosilyticum	Desulfovibrio	False
1050	Cellulosilyticum	Enterobacter	False
1051	Cellulosilyticum	Escherichia	False
1052	Cellulosilyticum	Klebsiella	False
1053	Cellulosilyticum	Proteus	False
1054	Cellulosilyticum	Haemophilus	False
1055	Cellulosilyticum	Akkermansia	False
1056	Cellulosilyticum	Podoviridae_noname	False
1057	Cellulosilyticum	C2likevirus	False
1058	Cellulosilyticum	Siphoviridae_noname	False
1059	Cellulosilyticum	Mastadenovirus	False
1060	Coprococcus	Bifidobacterium	False
1061	Coprococcus	Collinsella	False
1062	Coprococcus	Bacteroides	False
1063	Coprococcus	Bacteroidales_noname	False
1064	Coprococcus	Barnesiella	False
1065	Coprococcus	Dysgonomonas	False
1066	Coprococcus	Odoribacter	False
1067	Coprococcus	Parabacteroides	False
1068	Coprococcus	Paraprevotella	False
1069	Coprococcus	Prevotella	True
1070	Coprococcus	Alistipes	False
1071	Coprococcus	Streptococcus	False
1072	Coprococcus	Clostridium	False
1073	Coprococcus	Clostridiales_noname	False
1074	Coprococcus	Flavonifractor	False
1075	Coprococcus	Eubacterium	True
1076	Coprococcus	Anaerostipes	False
1077	Coprococcus	Blautia	False
1078	Coprococcus	Butyrivibrio	False
1079	Coprococcus	Cellulosilyticum	False
1080	Coprococcus	Coprococcus	False
1081	Coprococcus	Dorea	True
1082	Coprococcus	Lachnospiraceae_noname	True
1083	Coprococcus	Roseburia	False
1084	Coprococcus	Oscillibacter	False
1085	Coprococcus	Peptostreptococcaceae_noname	False
1086	Coprococcus	Faecalibacterium	True
1087	Coprococcus	Ruminococcus	False
1088	Coprococcus	Subdoligranulum	True
1089	Coprococcus	Coprobacillus	False
1090	Coprococcus	Erysipelotrichaceae_noname	False
1091	Coprococcus	Acidaminococcus	False
1092	Coprococcus	Phascolarctobacterium	False
1093	Coprococcus	Dialister	False
1094	Coprococcus	Megamonas	False
1095	Coprococcus	Megasphaera	False
1096	Coprococcus	Veillonella	False
1097	Coprococcus	Burkholderiales_noname	False
1098	Coprococcus	Oxalobacter	True
1099	Coprococcus	Parasutterella	False
1100	Coprococcus	Sutterella	False
1101	Coprococcus	Bilophila	False
1102	Coprococcus	Desulfovibrio	False
1103	Coprococcus	Enterobacter	True
1104	Coprococcus	Escherichia	False
1105	Coprococcus	Klebsiella	True
1106	Coprococcus	Proteus	False
1107	Coprococcus	Haemophilus	False
1108	Coprococcus	Akkermansia	False
1109	Coprococcus	Podoviridae_noname	False
1110	Coprococcus	C2likevirus	False
1111	Coprococcus	Siphoviridae_noname	False
1112	Coprococcus	Mastadenovirus	False
1113	Dorea	Bifidobacterium	False
1114	Dorea	Collinsella	False
1115	Dorea	Bacteroides	False
1116	Dorea	Bacteroidales_noname	True
1117	Dorea	Barnesiella	False
1118	Dorea	Dysgonomonas	False
1119	Dorea	Odoribacter	False
1120	Dorea	Parabacteroides	False
1121	Dorea	Paraprevotella	False
1122	Dorea	Prevotella	False
1123	Dorea	Alistipes	False
1124	Dorea	Streptococcus	False
1125	Dorea	Clostridium	False
1126	Dorea	Clostridiales_noname	False
1127	Dorea	Flavonifractor	False
1128	Dorea	Eubacterium	False
1129	Dorea	Anaerostipes	False
1130	Dorea	Blautia	False
1131	Dorea	Butyrivibrio	False
1132	Dorea	Cellulosilyticum	False
1133	Dorea	Coprococcus	False
1134	Dorea	Dorea	False
1135	Dorea	Lachnospiraceae_noname	False
1136	Dorea	Roseburia	False
1137	Dorea	Oscillibacter	False
1138	Dorea	Peptostreptococcaceae_noname	False
1139	Dorea	Faecalibacterium	False
1140	Dorea	Ruminococcus	False
1141	Dorea	Subdoligranulum	False
1142	Dorea	Coprobacillus	False
1143	Dorea	Erysipelotrichaceae_noname	False
1144	Dorea	Acidaminococcus	True
1145	Dorea	Phascolarctobacterium	False
1146	Dorea	Dialister	False
1147	Dorea	Megamonas	False
1148	Dorea	Megasphaera	False
1149	Dorea	Veillonella	False
1150	Dorea	Burkholderiales_noname	False
1151	Dorea	Oxalobacter	False
1152	Dorea	Parasutterella	False
1153	Dorea	Sutterella	False
1154	Dorea	Bilophila	False
1155	Dorea	Desulfovibrio	False
1156	Dorea	Enterobacter	False
1157	Dorea	Escherichia	False
1158	Dorea	Klebsiella	False
1159	Dorea	Proteus	False
1160	Dorea	Haemophilus	False
1161	Dorea	Akkermansia	False
1162	Dorea	Podoviridae_noname	False
1163	Dorea	C2likevirus	False
1164	Dorea	Siphoviridae_noname	False
1165	Dorea	Mastadenovirus	False
1166	Lachnospiraceae_noname	Bifidobacterium	False
1167	Lachnospiraceae_noname	Collinsella	False
1168	Lachnospiraceae_noname	Bacteroides	False
1169	Lachnospiraceae_noname	Bacteroidales_noname	False
1170	Lachnospiraceae_noname	Barnesiella	False
1171	Lachnospiraceae_noname	Dysgonomonas	False
1172	Lachnospiraceae_noname	Odoribacter	False
1173	Lachnospiraceae_noname	Parabacteroides	False
1174	Lachnospiraceae_noname	Paraprevotella	False
1175	Lachnospiraceae_noname	Prevotella	False
1176	Lachnospiraceae_noname	Alistipes	False
1177	Lachnospiraceae_noname	Streptococcus	False
1178	Lachnospiraceae_noname	Clostridium	False
1179	Lachnospiraceae_noname	Clostridiales_noname	False
1180	Lachnospiraceae_noname	Flavonifractor	False
1181	Lachnospiraceae_noname	Eubacterium	False
1182	Lachnospiraceae_noname	Anaerostipes	False
1183	Lachnospiraceae_noname	Blautia	False
1184	Lachnospiraceae_noname	Butyrivibrio	False
1185	Lachnospiraceae_noname	Cellulosilyticum	False
1186	Lachnospiraceae_noname	Coprococcus	True
1187	Lachnospiraceae_noname	Dorea	True
1188	Lachnospiraceae_noname	Lachnospiraceae_noname	False
1189	Lachnospiraceae_noname	Roseburia	False
1190	Lachnospiraceae_noname	Oscillibacter	False
1191	Lachnospiraceae_noname	Peptostreptococcaceae_noname	False
1192	Lachnospiraceae_noname	Faecalibacterium	False
1193	Lachnospiraceae_noname	Ruminococcus	False
1194	Lachnospiraceae_noname	Subdoligranulum	False
1195	Lachnospiraceae_noname	Coprobacillus	False
1196	Lachnospiraceae_noname	Erysipelotrichaceae_noname	False
1197	Lachnospiraceae_noname	Acidaminococcus	True
1198	Lachnospiraceae_noname	Phascolarctobacterium	False
1199	Lachnospiraceae_noname	Dialister	False
1200	Lachnospiraceae_noname	Megamonas	False
1201	Lachnospiraceae_noname	Megasphaera	False
1202	Lachnospiraceae_noname	Veillonella	False
1203	Lachnospiraceae_noname	Burkholderiales_noname	False
1204	Lachnospiraceae_noname	Oxalobacter	False
1205	Lachnospiraceae_noname	Parasutterella	False
1206	Lachnospiraceae_noname	Sutterella	False
1207	Lachnospiraceae_noname	Bilophila	False
1208	Lachnospiraceae_noname	Desulfovibrio	False
1209	Lachnospiraceae_noname	Enterobacter	False
1210	Lachnospiraceae_noname	Escherichia	False
1211	Lachnospiraceae_noname	Klebsiella	False
1212	Lachnospiraceae_noname	Proteus	False
1213	Lachnospiraceae_noname	Haemophilus	True
1214	Lachnospiraceae_noname	Akkermansia	False
1215	Lachnospiraceae_noname	Podoviridae_noname	False
1216	Lachnospiraceae_noname	C2likevirus	False
1217	Lachnospiraceae_noname	Siphoviridae_noname	False
1218	Lachnospiraceae_noname	Mastadenovirus	False
1219	Roseburia	Bifidobacterium	False
1220	Roseburia	Collinsella	False
1221	Roseburia	Bacteroides	False
1222	Roseburia	Bacteroidales_noname	False
1223	Roseburia	Barnesiella	False
1224	Roseburia	Dysgonomonas	False
1225	Roseburia	Odoribacter	False
1226	Roseburia	Parabacteroides	False
1227	Roseburia	Paraprevotella	False
1228	Roseburia	Prevotella	False
1229	Roseburia	Alistipes	False
1230	Roseburia	Streptococcus	True
1231	Roseburia	Clostridium	False
1232	Roseburia	Clostridiales_noname	False
1233	Roseburia	Flavonifractor	False
1234	Roseburia	Eubacterium	False
1235	Roseburia	Anaerostipes	False
1236	Roseburia	Blautia	False
1237	Roseburia	Butyrivibrio	False
1238	Roseburia	Cellulosilyticum	False
1239	Roseburia	Coprococcus	False
1240	Roseburia	Dorea	False
1241	Roseburia	Lachnospiraceae_noname	False
1242	Roseburia	Roseburia	False
1243	Roseburia	Oscillibacter	False
1244	Roseburia	Peptostreptococcaceae_noname	True
1245	Roseburia	Faecalibacterium	False
1246	Roseburia	Ruminococcus	False
1247	Roseburia	Subdoligranulum	False
1248	Roseburia	Coprobacillus	False
1249	Roseburia	Erysipelotrichaceae_noname	False
1250	Roseburia	Acidaminococcus	False
1251	Roseburia	Phascolarctobacterium	False
1252	Roseburia	Dialister	False
1253	Roseburia	Megamonas	False
1254	Roseburia	Megasphaera	False
1255	Roseburia	Veillonella	False
1256	Roseburia	Burkholderiales_noname	False
1257	Roseburia	Oxalobacter	False
1258	Roseburia	Parasutterella	False
1259	Roseburia	Sutterella	False
1260	Roseburia	Bilophila	False
1261	Roseburia	Desulfovibrio	False
1262	Roseburia	Enterobacter	False
1263	Roseburia	Escherichia	False
1264	Roseburia	Klebsiella	False
1265	Roseburia	Proteus	False
1266	Roseburia	Haemophilus	False
1267	Roseburia	Akkermansia	False
1268	Roseburia	Podoviridae_noname	False
1269	Roseburia	C2likevirus	True
1270	Roseburia	Siphoviridae_noname	False
1271	Roseburia	Mastadenovirus	False
1272	Oscillibacter	Bifidobacterium	False
1273	Oscillibacter	Collinsella	False
1274	Oscillibacter	Bacteroides	False
1275	Oscillibacter	Bacteroidales_noname	False
1276	Oscillibacter	Barnesiella	False
1277	Oscillibacter	Dysgonomonas	False
1278	Oscillibacter	Odoribacter	False
1279	Oscillibacter	Parabacteroides	True
1280	Oscillibacter	Paraprevotella	False
1281	Oscillibacter	Prevotella	False
1282	Oscillibacter	Alistipes	False
1283	Oscillibacter	Streptococcus	False
1284	Oscillibacter	Clostridium	False
1285	Oscillibacter	Clostridiales_noname	False
1286	Oscillibacter	Flavonifractor	False
1287	Oscillibacter	Eubacterium	False
1288	Oscillibacter	Anaerostipes	False
1289	Oscillibacter	Blautia	False
1290	Oscillibacter	Butyrivibrio	False
1291	Oscillibacter	Cellulosilyticum	False
1292	Oscillibacter	Coprococcus	False
1293	Oscillibacter	Dorea	False
1294	Oscillibacter	Lachnospiraceae_noname	False
1295	Oscillibacter	Roseburia	False
1296	Oscillibacter	Oscillibacter	False
1297	Oscillibacter	Peptostreptococcaceae_noname	False
1298	Oscillibacter	Faecalibacterium	False
1299	Oscillibacter	Ruminococcus	False
1300	Oscillibacter	Subdoligranulum	False
1301	Oscillibacter	Coprobacillus	False
1302	Oscillibacter	Erysipelotrichaceae_noname	False
1303	Oscillibacter	Acidaminococcus	False
1304	Oscillibacter	Phascolarctobacterium	False
1305	Oscillibacter	Dialister	False
1306	Oscillibacter	Megamonas	False
1307	Oscillibacter	Megasphaera	False
1308	Oscillibacter	Veillonella	True
1309	Oscillibacter	Burkholderiales_noname	True
1310	Oscillibacter	Oxalobacter	False
1311	Oscillibacter	Parasutterella	False
1312	Oscillibacter	Sutterella	False
1313	Oscillibacter	Bilophila	False
1314	Oscillibacter	Desulfovibrio	False
1315	Oscillibacter	Enterobacter	False
1316	Oscillibacter	Escherichia	False
1317	Oscillibacter	Klebsiella	False
1318	Oscillibacter	Proteus	False
1319	Oscillibacter	Haemophilus	False
1320	Oscillibacter	Akkermansia	True
1321	Oscillibacter	Podoviridae_noname	False
1322	Oscillibacter	C2likevirus	False
1323	Oscillibacter	Siphoviridae_noname	False
1324	Oscillibacter	Mastadenovirus	False
1325	Peptostreptococcaceae_noname	Bifidobacterium	False
1326	Peptostreptococcaceae_noname	Collinsella	False
1327	Peptostreptococcaceae_noname	Bacteroides	False
1328	Peptostreptococcaceae_noname	Bacteroidales_noname	False
1329	Peptostreptococcaceae_noname	Barnesiella	False
1330	Peptostreptococcaceae_noname	Dysgonomonas	False
1331	Peptostreptococcaceae_noname	Odoribacter	False
1332	Peptostreptococcaceae_noname	Parabacteroides	False
1333	Peptostreptococcaceae_noname	Paraprevotella	False
1334	Peptostreptococcaceae_noname	Prevotella	False
1335	Peptostreptococcaceae_noname	Alistipes	True
1336	Peptostreptococcaceae_noname	Streptococcus	False
1337	Peptostreptococcaceae_noname	Clostridium	False
1338	Peptostreptococcaceae_noname	Clostridiales_noname	False
1339	Peptostreptococcaceae_noname	Flavonifractor	False
1340	Peptostreptococcaceae_noname	Eubacterium	False
1341	Peptostreptococcaceae_noname	Anaerostipes	False
1342	Peptostreptococcaceae_noname	Blautia	False
1343	Peptostreptococcaceae_noname	Butyrivibrio	False
1344	Peptostreptococcaceae_noname	Cellulosilyticum	True
1345	Peptostreptococcaceae_noname	Coprococcus	False
1346	Peptostreptococcaceae_noname	Dorea	False
1347	Peptostreptococcaceae_noname	Lachnospiraceae_noname	False
1348	Peptostreptococcaceae_noname	Roseburia	True
1349	Peptostreptococcaceae_noname	Oscillibacter	False
1350	Peptostreptococcaceae_noname	Peptostreptococcaceae_noname	False
1351	Peptostreptococcaceae_noname	Faecalibacterium	False
1352	Peptostreptococcaceae_noname	Ruminococcus	False
1353	Peptostreptococcaceae_noname	Subdoligranulum	False
1354	Peptostreptococcaceae_noname	Coprobacillus	False
1355	Peptostreptococcaceae_noname	Erysipelotrichaceae_noname	False
1356	Peptostreptococcaceae_noname	Acidaminococcus	False
1357	Peptostreptococcaceae_noname	Phascolarctobacterium	False
1358	Peptostreptococcaceae_noname	Dialister	False
1359	Peptostreptococcaceae_noname	Megamonas	False
1360	Peptostreptococcaceae_noname	Megasphaera	True
1361	Peptostreptococcaceae_noname	Veillonella	False
1362	Peptostreptococcaceae_noname	Burkholderiales_noname	False
1363	Peptostreptococcaceae_noname	Oxalobacter	False
1364	Peptostreptococcaceae_noname	Parasutterella	False
1365	Peptostreptococcaceae_noname	Sutterella	False
1366	Peptostreptococcaceae_noname	Bilophila	False
1367	Peptostreptococcaceae_noname	Desulfovibrio	False
1368	Peptostreptococcaceae_noname	Enterobacter	False
1369	Peptostreptococcaceae_noname	Escherichia	False
1370	Peptostreptococcaceae_noname	Klebsiella	False
1371	Peptostreptococcaceae_noname	Proteus	True
1372	Peptostreptococcaceae_noname	Haemophilus	False
1373	Peptostreptococcaceae_noname	Akkermansia	False
1374	Peptostreptococcaceae_noname	Podoviridae_noname	False
1375	Peptostreptococcaceae_noname	C2likevirus	True
1376	Peptostreptococcaceae_noname	Siphoviridae_noname	False
1377	Peptostreptococcaceae_noname	Mastadenovirus	False
1378	Faecalibacterium	Bifidobacterium	False
1379	Faecalibacterium	Collinsella	False
1380	Faecalibacterium	Bacteroides	False
1381	Faecalibacterium	Bacteroidales_noname	False
1382	Faecalibacterium	Barnesiella	False
1383	Faecalibacterium	Dysgonomonas	False
1384	Faecalibacterium	Odoribacter	False
1385	Faecalibacterium	Parabacteroides	False
1386	Faecalibacterium	Paraprevotella	False
1387	Faecalibacterium	Prevotella	False
1388	Faecalibacterium	Alistipes	False
1389	Faecalibacterium	Streptococcus	False
1390	Faecalibacterium	Clostridium	False
1391	Faecalibacterium	Clostridiales_noname	False
1392	Faecalibacterium	Flavonifractor	False
1393	Faecalibacterium	Eubacterium	False
1394	Faecalibacterium	Anaerostipes	False
1395	Faecalibacterium	Blautia	False
1396	Faecalibacterium	Butyrivibrio	True
1397	Faecalibacterium	Cellulosilyticum	True
1398	Faecalibacterium	Coprococcus	True
1399	Faecalibacterium	Dorea	True
1400	Faecalibacterium	Lachnospiraceae_noname	False
1401	Faecalibacterium	Roseburia	False
1402	Faecalibacterium	Oscillibacter	False
1403	Faecalibacterium	Peptostreptococcaceae_noname	False
1404	Faecalibacterium	Faecalibacterium	False
1405	Faecalibacterium	Ruminococcus	False
1406	Faecalibacterium	Subdoligranulum	False
1407	Faecalibacterium	Coprobacillus	False
1408	Faecalibacterium	Erysipelotrichaceae_noname	False
1409	Faecalibacterium	Acidaminococcus	False
1410	Faecalibacterium	Phascolarctobacterium	False
1411	Faecalibacterium	Dialister	False
1412	Faecalibacterium	Megamonas	True
1413	Faecalibacterium	Megasphaera	False
1414	Faecalibacterium	Veillonella	False
1415	Faecalibacterium	Burkholderiales_noname	False
1416	Faecalibacterium	Oxalobacter	False
1417	Faecalibacterium	Parasutterella	False
1418	Faecalibacterium	Sutterella	False
1419	Faecalibacterium	Bilophila	True
1420	Faecalibacterium	Desulfovibrio	False
1421	Faecalibacterium	Enterobacter	False
1422	Faecalibacterium	Escherichia	False
1423	Faecalibacterium	Klebsiella	False
1424	Faecalibacterium	Proteus	False
1425	Faecalibacterium	Haemophilus	False
1426	Faecalibacterium	Akkermansia	False
1427	Faecalibacterium	Podoviridae_noname	False
1428	Faecalibacterium	C2likevirus	False
1429	Faecalibacterium	Siphoviridae_noname	False
1430	Faecalibacterium	Mastadenovirus	False
1431	Ruminococcus	Bifidobacterium	False
1432	Ruminococcus	Collinsella	False
1433	Ruminococcus	Bacteroides	True
1434	Ruminococcus	Bacteroidales_noname	False
1435	Ruminococcus	Barnesiella	False
1436	Ruminococcus	Dysgonomonas	False
1437	Ruminococcus	Odoribacter	False
1438	Ruminococcus	Parabacteroides	False
1439	Ruminococcus	Paraprevotella	False
1440	Ruminococcus	Prevotella	False
1441	Ruminococcus	Alistipes	False
1442	Ruminococcus	Streptococcus	False
1443	Ruminococcus	Clostridium	False
1444	Ruminococcus	Clostridiales_noname	False
1445	Ruminococcus	Flavonifractor	False
1446	Ruminococcus	Eubacterium	True
1447	Ruminococcus	Anaerostipes	False
1448	Ruminococcus	Blautia	True
1449	Ruminococcus	Butyrivibrio	False
1450	Ruminococcus	Cellulosilyticum	False
1451	Ruminococcus	Coprococcus	False
1452	Ruminococcus	Dorea	False
1453	Ruminococcus	Lachnospiraceae_noname	False
1454	Ruminococcus	Roseburia	False
1455	Ruminococcus	Oscillibacter	False
1456	Ruminococcus	Peptostreptococcaceae_noname	False
1457	Ruminococcus	Faecalibacterium	False
1458	Ruminococcus	Ruminococcus	False
1459	Ruminococcus	Subdoligranulum	False
1460	Ruminococcus	Coprobacillus	False
1461	Ruminococcus	Erysipelotrichaceae_noname	False
1462	Ruminococcus	Acidaminococcus	False
1463	Ruminococcus	Phascolarctobacterium	False
1464	Ruminococcus	Dialister	False
1465	Ruminococcus	Megamonas	False
1466	Ruminococcus	Megasphaera	False
1467	Ruminococcus	Veillonella	False
1468	Ruminococcus	Burkholderiales_noname	False
1469	Ruminococcus	Oxalobacter	False
1470	Ruminococcus	Parasutterella	False
1471	Ruminococcus	Sutterella	False
1472	Ruminococcus	Bilophila	False
1473	Ruminococcus	Desulfovibrio	False
1474	Ruminococcus	Enterobacter	False
1475	Ruminococcus	Escherichia	False
1476	Ruminococcus	Klebsiella	False
1477	Ruminococcus	Proteus	False
1478	Ruminococcus	Haemophilus	False
1479	Ruminococcus	Akkermansia	False
1480	Ruminococcus	Podoviridae_noname	False
1481	Ruminococcus	C2likevirus	False
1482	Ruminococcus	Siphoviridae_noname	False
1483	Ruminococcus	Mastadenovirus	False
1484	Subdoligranulum	Bifidobacterium	True
1485	Subdoligranulum	Collinsella	True
1486	Subdoligranulum	Bacteroides	False
1487	Subdoligranulum	Bacteroidales_noname	False
1488	Subdoligranulum	Barnesiella	False
1489	Subdoligranulum	Dysgonomonas	False
1490	Subdoligranulum	Odoribacter	False
1491	Subdoligranulum	Parabacteroides	False
1492	Subdoligranulum	Paraprevotella	False
1493	Subdoligranulum	Prevotella	False
1494	Subdoligranulum	Alistipes	False
1495	Subdoligranulum	Streptococcus	False
1496	Subdoligranulum	Clostridium	False
1497	Subdoligranulum	Clostridiales_noname	False
1498	Subdoligranulum	Flavonifractor	False
1499	Subdoligranulum	Eubacterium	False
1500	Subdoligranulum	Anaerostipes	False
1501	Subdoligranulum	Blautia	False
1502	Subdoligranulum	Butyrivibrio	False
1503	Subdoligranulum	Cellulosilyticum	False
1504	Subdoligranulum	Coprococcus	True
1505	Subdoligranulum	Dorea	False
1506	Subdoligranulum	Lachnospiraceae_noname	False
1507	Subdoligranulum	Roseburia	False
1508	Subdoligranulum	Oscillibacter	False
1509	Subdoligranulum	Peptostreptococcaceae_noname	False
1510	Subdoligranulum	Faecalibacterium	False
1511	Subdoligranulum	Ruminococcus	False
1512	Subdoligranulum	Subdoligranulum	False
1513	Subdoligranulum	Coprobacillus	False
1514	Subdoligranulum	Erysipelotrichaceae_noname	False
1515	Subdoligranulum	Acidaminococcus	False
1516	Subdoligranulum	Phascolarctobacterium	True
1517	Subdoligranulum	Dialister	False
1518	Subdoligranulum	Megamonas	False
1519	Subdoligranulum	Megasphaera	False
1520	Subdoligranulum	Veillonella	False
1521	Subdoligranulum	Burkholderiales_noname	False
1522	Subdoligranulum	Oxalobacter	False
1523	Subdoligranulum	Parasutterella	False
1524	Subdoligranulum	Sutterella	False
1525	Subdoligranulum	Bilophila	False
1526	Subdoligranulum	Desulfovibrio	False
1527	Subdoligranulum	Enterobacter	False
1528	Subdoligranulum	Escherichia	False
1529	Subdoligranulum	Klebsiella	False
1530	Subdoligranulum	Proteus	False
1531	Subdoligranulum	Haemophilus	False
1532	Subdoligranulum	Akkermansia	False
1533	Subdoligranulum	Podoviridae_noname	True
1534	Subdoligranulum	C2likevirus	False
1535	Subdoligranulum	Siphoviridae_noname	False
1536	Subdoligranulum	Mastadenovirus	False
1537	Coprobacillus	Bifidobacterium	False
1538	Coprobacillus	Collinsella	False
1539	Coprobacillus	Bacteroides	False
1540	Coprobacillus	Bacteroidales_noname	False
1541	Coprobacillus	Barnesiella	False
1542	Coprobacillus	Dysgonomonas	False
1543	Coprobacillus	Odoribacter	False
1544	Coprobacillus	Parabacteroides	False
1545	Coprobacillus	Paraprevotella	False
1546	Coprobacillus	Prevotella	False
1547	Coprobacillus	Alistipes	False
1548	Coprobacillus	Streptococcus	False
1549	Coprobacillus	Clostridium	False
1550	Coprobacillus	Clostridiales_noname	False
1551	Coprobacillus	Flavonifractor	False
1552	Coprobacillus	Eubacterium	False
1553	Coprobacillus	Anaerostipes	False
1554	Coprobacillus	Blautia	False
1555	Coprobacillus	Butyrivibrio	False
1556	Coprobacillus	Cellulosilyticum	False
1557	Coprobacillus	Coprococcus	False
1558	Coprobacillus	Dorea	False
1559	Coprobacillus	Lachnospiraceae_noname	False
1560	Coprobacillus	Roseburia	False
1561	Coprobacillus	Oscillibacter	False
1562	Coprobacillus	Peptostreptococcaceae_noname	False
1563	Coprobacillus	Faecalibacterium	False
1564	Coprobacillus	Ruminococcus	False
1565	Coprobacillus	Subdoligranulum	False
1566	Coprobacillus	Coprobacillus	False
1567	Coprobacillus	Erysipelotrichaceae_noname	False
1568	Coprobacillus	Acidaminococcus	False
1569	Coprobacillus	Phascolarctobacterium	False
1570	Coprobacillus	Dialister	False
1571	Coprobacillus	Megamonas	False
1572	Coprobacillus	Megasphaera	True
1573	Coprobacillus	Veillonella	False
1574	Coprobacillus	Burkholderiales_noname	False
1575	Coprobacillus	Oxalobacter	False
1576	Coprobacillus	Parasutterella	False
1577	Coprobacillus	Sutterella	False
1578	Coprobacillus	Bilophila	False
1579	Coprobacillus	Desulfovibrio	False
1580	Coprobacillus	Enterobacter	False
1581	Coprobacillus	Escherichia	False
1582	Coprobacillus	Klebsiella	False
1583	Coprobacillus	Proteus	False
1584	Coprobacillus	Haemophilus	False
1585	Coprobacillus	Akkermansia	False
1586	Coprobacillus	Podoviridae_noname	False
1587	Coprobacillus	C2likevirus	False
1588	Coprobacillus	Siphoviridae_noname	False
1589	Coprobacillus	Mastadenovirus	True
1590	Erysipelotrichaceae_noname	Bifidobacterium	False
1591	Erysipelotrichaceae_noname	Collinsella	False
1592	Erysipelotrichaceae_noname	Bacteroides	False
1593	Erysipelotrichaceae_noname	Bacteroidales_noname	False
1594	Erysipelotrichaceae_noname	Barnesiella	False
1595	Erysipelotrichaceae_noname	Dysgonomonas	False
1596	Erysipelotrichaceae_noname	Odoribacter	False
1597	Erysipelotrichaceae_noname	Parabacteroides	False
1598	Erysipelotrichaceae_noname	Paraprevotella	False
1599	Erysipelotrichaceae_noname	Prevotella	False
1600	Erysipelotrichaceae_noname	Alistipes	False
1601	Erysipelotrichaceae_noname	Streptococcus	False
1602	Erysipelotrichaceae_noname	Clostridium	False
1603	Erysipelotrichaceae_noname	Clostridiales_noname	False
1604	Erysipelotrichaceae_noname	Flavonifractor	True
1605	Erysipelotrichaceae_noname	Eubacterium	False
1606	Erysipelotrichaceae_noname	Anaerostipes	False
1607	Erysipelotrichaceae_noname	Blautia	False
1608	Erysipelotrichaceae_noname	Butyrivibrio	False
1609	Erysipelotrichaceae_noname	Cellulosilyticum	False
1610	Erysipelotrichaceae_noname	Coprococcus	False
1611	Erysipelotrichaceae_noname	Dorea	False
1612	Erysipelotrichaceae_noname	Lachnospiraceae_noname	False
1613	Erysipelotrichaceae_noname	Roseburia	False
1614	Erysipelotrichaceae_noname	Oscillibacter	False
1615	Erysipelotrichaceae_noname	Peptostreptococcaceae_noname	False
1616	Erysipelotrichaceae_noname	Faecalibacterium	False
1617	Erysipelotrichaceae_noname	Ruminococcus	False
1618	Erysipelotrichaceae_noname	Subdoligranulum	False
1619	Erysipelotrichaceae_noname	Coprobacillus	False
1620	Erysipelotrichaceae_noname	Erysipelotrichaceae_noname	False
1621	Erysipelotrichaceae_noname	Acidaminococcus	False
1622	Erysipelotrichaceae_noname	Phascolarctobacterium	False
1623	Erysipelotrichaceae_noname	Dialister	False
1624	Erysipelotrichaceae_noname	Megamonas	True
1625	Erysipelotrichaceae_noname	Megasphaera	True
1626	Erysipelotrichaceae_noname	Veillonella	False
1627	Erysipelotrichaceae_noname	Burkholderiales_noname	False
1628	Erysipelotrichaceae_noname	Oxalobacter	False
1629	Erysipelotrichaceae_noname	Parasutterella	False
1630	Erysipelotrichaceae_noname	Sutterella	False
1631	Erysipelotrichaceae_noname	Bilophila	False
1632	Erysipelotrichaceae_noname	Desulfovibrio	False
1633	Erysipelotrichaceae_noname	Enterobacter	False
1634	Erysipelotrichaceae_noname	Escherichia	False
1635	Erysipelotrichaceae_noname	Klebsiella	False
1636	Erysipelotrichaceae_noname	Proteus	False
1637	Erysipelotrichaceae_noname	Haemophilus	False
1638	Erysipelotrichaceae_noname	Akkermansia	False
1639	Erysipelotrichaceae_noname	Podoviridae_noname	False
1640	Erysipelotrichaceae_noname	C2likevirus	False
1641	Erysipelotrichaceae_noname	Siphoviridae_noname	False
1642	Erysipelotrichaceae_noname	Mastadenovirus	False
1643	Acidaminococcus	Bifidobacterium	False
1644	Acidaminococcus	Collinsella	False
1645	Acidaminococcus	Bacteroides	False
1646	Acidaminococcus	Bacteroidales_noname	False
1647	Acidaminococcus	Barnesiella	False
1648	Acidaminococcus	Dysgonomonas	False
1649	Acidaminococcus	Odoribacter	False
1650	Acidaminococcus	Parabacteroides	False
1651	Acidaminococcus	Paraprevotella	False
1652	Acidaminococcus	Prevotella	False
1653	Acidaminococcus	Alistipes	False
1654	Acidaminococcus	Streptococcus	False
1655	Acidaminococcus	Clostridium	False
1656	Acidaminococcus	Clostridiales_noname	False
1657	Acidaminococcus	Flavonifractor	False
1658	Acidaminococcus	Eubacterium	False
1659	Acidaminococcus	Anaerostipes	False
1660	Acidaminococcus	Blautia	False
1661	Acidaminococcus	Butyrivibrio	False
1662	Acidaminococcus	Cellulosilyticum	False
1663	Acidaminococcus	Coprococcus	False
1664	Acidaminococcus	Dorea	False
1665	Acidaminococcus	Lachnospiraceae_noname	False
1666	Acidaminococcus	Roseburia	False
1667	Acidaminococcus	Oscillibacter	False
1668	Acidaminococcus	Peptostreptococcaceae_noname	False
1669	Acidaminococcus	Faecalibacterium	False
1670	Acidaminococcus	Ruminococcus	False
1671	Acidaminococcus	Subdoligranulum	False
1672	Acidaminococcus	Coprobacillus	False
1673	Acidaminococcus	Erysipelotrichaceae_noname	False
1674	Acidaminococcus	Acidaminococcus	False
1675	Acidaminococcus	Phascolarctobacterium	False
1676	Acidaminococcus	Dialister	False
1677	Acidaminococcus	Megamonas	False
1678	Acidaminococcus	Megasphaera	False
1679	Acidaminococcus	Veillonella	False
1680	Acidaminococcus	Burkholderiales_noname	False
1681	Acidaminococcus	Oxalobacter	False
1682	Acidaminococcus	Parasutterella	False
1683	Acidaminococcus	Sutterella	False
1684	Acidaminococcus	Bilophila	False
1685	Acidaminococcus	Desulfovibrio	False
1686	Acidaminococcus	Enterobacter	False
1687	Acidaminococcus	Escherichia	False
1688	Acidaminococcus	Klebsiella	False
1689	Acidaminococcus	Proteus	False
1690	Acidaminococcus	Haemophilus	False
1691	Acidaminococcus	Akkermansia	False
1692	Acidaminococcus	Podoviridae_noname	False
1693	Acidaminococcus	C2likevirus	False
1694	Acidaminococcus	Siphoviridae_noname	False
1695	Acidaminococcus	Mastadenovirus	False
1696	Phascolarctobacterium	Bifidobacterium	False
1697	Phascolarctobacterium	Collinsella	False
1698	Phascolarctobacterium	Bacteroides	False
1699	Phascolarctobacterium	Bacteroidales_noname	False
1700	Phascolarctobacterium	Barnesiella	False
1701	Phascolarctobacterium	Dysgonomonas	False
1702	Phascolarctobacterium	Odoribacter	False
1703	Phascolarctobacterium	Parabacteroides	True
1704	Phascolarctobacterium	Paraprevotella	False
1705	Phascolarctobacterium	Prevotella	False
1706	Phascolarctobacterium	Alistipes	False
1707	Phascolarctobacterium	Streptococcus	False
1708	Phascolarctobacterium	Clostridium	False
1709	Phascolarctobacterium	Clostridiales_noname	False
1710	Phascolarctobacterium	Flavonifractor	False
1711	Phascolarctobacterium	Eubacterium	False
1712	Phascolarctobacterium	Anaerostipes	False
1713	Phascolarctobacterium	Blautia	False
1714	Phascolarctobacterium	Butyrivibrio	False
1715	Phascolarctobacterium	Cellulosilyticum	False
1716	Phascolarctobacterium	Coprococcus	False
1717	Phascolarctobacterium	Dorea	False
1718	Phascolarctobacterium	Lachnospiraceae_noname	False
1719	Phascolarctobacterium	Roseburia	False
1720	Phascolarctobacterium	Oscillibacter	False
1721	Phascolarctobacterium	Peptostreptococcaceae_noname	False
1722	Phascolarctobacterium	Faecalibacterium	False
1723	Phascolarctobacterium	Ruminococcus	False
1724	Phascolarctobacterium	Subdoligranulum	False
1725	Phascolarctobacterium	Coprobacillus	False
1726	Phascolarctobacterium	Erysipelotrichaceae_noname	False
1727	Phascolarctobacterium	Acidaminococcus	False
1728	Phascolarctobacterium	Phascolarctobacterium	False
1729	Phascolarctobacterium	Dialister	False
1730	Phascolarctobacterium	Megamonas	False
1731	Phascolarctobacterium	Megasphaera	False
1732	Phascolarctobacterium	Veillonella	False
1733	Phascolarctobacterium	Burkholderiales_noname	False
1734	Phascolarctobacterium	Oxalobacter	False
1735	Phascolarctobacterium	Parasutterella	False
1736	Phascolarctobacterium	Sutterella	False
1737	Phascolarctobacterium	Bilophila	False
1738	Phascolarctobacterium	Desulfovibrio	False
1739	Phascolarctobacterium	Enterobacter	False
1740	Phascolarctobacterium	Escherichia	False
1741	Phascolarctobacterium	Klebsiella	False
1742	Phascolarctobacterium	Proteus	False
1743	Phascolarctobacterium	Haemophilus	False
1744	Phascolarctobacterium	Akkermansia	False
1745	Phascolarctobacterium	Podoviridae_noname	False
1746	Phascolarctobacterium	C2likevirus	False
1747	Phascolarctobacterium	Siphoviridae_noname	False
1748	Phascolarctobacterium	Mastadenovirus	False
1749	Dialister	Bifidobacterium	False
1750	Dialister	Collinsella	False
1751	Dialister	Bacteroides	False
1752	Dialister	Bacteroidales_noname	False
1753	Dialister	Barnesiella	False
1754	Dialister	Dysgonomonas	False
1755	Dialister	Odoribacter	False
1756	Dialister	Parabacteroides	False
1757	Dialister	Paraprevotella	False
1758	Dialister	Prevotella	False
1759	Dialister	Alistipes	False
1760	Dialister	Streptococcus	False
1761	Dialister	Clostridium	False
1762	Dialister	Clostridiales_noname	False
1763	Dialister	Flavonifractor	False
1764	Dialister	Eubacterium	False
1765	Dialister	Anaerostipes	False
1766	Dialister	Blautia	False
1767	Dialister	Butyrivibrio	False
1768	Dialister	Cellulosilyticum	False
1769	Dialister	Coprococcus	False
1770	Dialister	Dorea	False
1771	Dialister	Lachnospiraceae_noname	False
1772	Dialister	Roseburia	False
1773	Dialister	Oscillibacter	False
1774	Dialister	Peptostreptococcaceae_noname	False
1775	Dialister	Faecalibacterium	False
1776	Dialister	Ruminococcus	False
1777	Dialister	Subdoligranulum	False
1778	Dialister	Coprobacillus	False
1779	Dialister	Erysipelotrichaceae_noname	False
1780	Dialister	Acidaminococcus	True
1781	Dialister	Phascolarctobacterium	False
1782	Dialister	Dialister	False
1783	Dialister	Megamonas	False
1784	Dialister	Megasphaera	False
1785	Dialister	Veillonella	False
1786	Dialister	Burkholderiales_noname	False
1787	Dialister	Oxalobacter	False
1788	Dialister	Parasutterella	True
1789	Dialister	Sutterella	True
1790	Dialister	Bilophila	False
1791	Dialister	Desulfovibrio	False
1792	Dialister	Enterobacter	False
1793	Dialister	Escherichia	False
1794	Dialister	Klebsiella	False
1795	Dialister	Proteus	False
1796	Dialister	Haemophilus	False
1797	Dialister	Akkermansia	False
1798	Dialister	Podoviridae_noname	True
1799	Dialister	C2likevirus	False
1800	Dialister	Siphoviridae_noname	False
1801	Dialister	Mastadenovirus	False
1802	Megamonas	Bifidobacterium	False
1803	Megamonas	Collinsella	False
1804	Megamonas	Bacteroides	False
1805	Megamonas	Bacteroidales_noname	False
1806	Megamonas	Barnesiella	False
1807	Megamonas	Dysgonomonas	False
1808	Megamonas	Odoribacter	False
1809	Megamonas	Parabacteroides	False
1810	Megamonas	Paraprevotella	False
1811	Megamonas	Prevotella	False
1812	Megamonas	Alistipes	False
1813	Megamonas	Streptococcus	False
1814	Megamonas	Clostridium	False
1815	Megamonas	Clostridiales_noname	False
1816	Megamonas	Flavonifractor	False
1817	Megamonas	Eubacterium	False
1818	Megamonas	Anaerostipes	False
1819	Megamonas	Blautia	False
1820	Megamonas	Butyrivibrio	False
1821	Megamonas	Cellulosilyticum	False
1822	Megamonas	Coprococcus	False
1823	Megamonas	Dorea	False
1824	Megamonas	Lachnospiraceae_noname	False
1825	Megamonas	Roseburia	False
1826	Megamonas	Oscillibacter	False
1827	Megamonas	Peptostreptococcaceae_noname	False
1828	Megamonas	Faecalibacterium	False
1829	Megamonas	Ruminococcus	False
1830	Megamonas	Subdoligranulum	False
1831	Megamonas	Coprobacillus	False
1832	Megamonas	Erysipelotrichaceae_noname	False
1833	Megamonas	Acidaminococcus	False
1834	Megamonas	Phascolarctobacterium	False
1835	Megamonas	Dialister	False
1836	Megamonas	Megamonas	False
1837	Megamonas	Megasphaera	False
1838	Megamonas	Veillonella	False
1839	Megamonas	Burkholderiales_noname	False
1840	Megamonas	Oxalobacter	False
1841	Megamonas	Parasutterella	False
1842	Megamonas	Sutterella	False
1843	Megamonas	Bilophila	False
1844	Megamonas	Desulfovibrio	False
1845	Megamonas	Enterobacter	False
1846	Megamonas	Escherichia	False
1847	Megamonas	Klebsiella	False
1848	Megamonas	Proteus	False
1849	Megamonas	Haemophilus	False
1850	Megamonas	Akkermansia	False
1851	Megamonas	Podoviridae_noname	False
1852	Megamonas	C2likevirus	False
1853	Megamonas	Siphoviridae_noname	False
1854	Megamonas	Mastadenovirus	False
1855	Megasphaera	Bifidobacterium	False
1856	Megasphaera	Collinsella	False
1857	Megasphaera	Bacteroides	False
1858	Megasphaera	Bacteroidales_noname	False
1859	Megasphaera	Barnesiella	False
1860	Megasphaera	Dysgonomonas	False
1861	Megasphaera	Odoribacter	False
1862	Megasphaera	Parabacteroides	False
1863	Megasphaera	Paraprevotella	False
1864	Megasphaera	Prevotella	False
1865	Megasphaera	Alistipes	False
1866	Megasphaera	Streptococcus	False
1867	Megasphaera	Clostridium	False
1868	Megasphaera	Clostridiales_noname	False
1869	Megasphaera	Flavonifractor	False
1870	Megasphaera	Eubacterium	False
1871	Megasphaera	Anaerostipes	False
1872	Megasphaera	Blautia	False
1873	Megasphaera	Butyrivibrio	False
1874	Megasphaera	Cellulosilyticum	False
1875	Megasphaera	Coprococcus	False
1876	Megasphaera	Dorea	False
1877	Megasphaera	Lachnospiraceae_noname	False
1878	Megasphaera	Roseburia	False
1879	Megasphaera	Oscillibacter	False
1880	Megasphaera	Peptostreptococcaceae_noname	False
1881	Megasphaera	Faecalibacterium	False
1882	Megasphaera	Ruminococcus	False
1883	Megasphaera	Subdoligranulum	False
1884	Megasphaera	Coprobacillus	True
1885	Megasphaera	Erysipelotrichaceae_noname	False
1886	Megasphaera	Acidaminococcus	False
1887	Megasphaera	Phascolarctobacterium	False
1888	Megasphaera	Dialister	False
1889	Megasphaera	Megamonas	False
1890	Megasphaera	Megasphaera	False
1891	Megasphaera	Veillonella	False
1892	Megasphaera	Burkholderiales_noname	False
1893	Megasphaera	Oxalobacter	False
1894	Megasphaera	Parasutterella	False
1895	Megasphaera	Sutterella	False
1896	Megasphaera	Bilophila	False
1897	Megasphaera	Desulfovibrio	False
1898	Megasphaera	Enterobacter	False
1899	Megasphaera	Escherichia	False
1900	Megasphaera	Klebsiella	False
1901	Megasphaera	Proteus	False
1902	Megasphaera	Haemophilus	False
1903	Megasphaera	Akkermansia	False
1904	Megasphaera	Podoviridae_noname	False
1905	Megasphaera	C2likevirus	False
1906	Megasphaera	Siphoviridae_noname	False
1907	Megasphaera	Mastadenovirus	False
1908	Veillonella	Bifidobacterium	True
1909	Veillonella	Collinsella	False
1910	Veillonella	Bacteroides	False
1911	Veillonella	Bacteroidales_noname	False
1912	Veillonella	Barnesiella	True
1913	Veillonella	Dysgonomonas	False
1914	Veillonella	Odoribacter	False
1915	Veillonella	Parabacteroides	True
1916	Veillonella	Paraprevotella	True
1917	Veillonella	Prevotella	False
1918	Veillonella	Alistipes	False
1919	Veillonella	Streptococcus	False
1920	Veillonella	Clostridium	False
1921	Veillonella	Clostridiales_noname	False
1922	Veillonella	Flavonifractor	False
1923	Veillonella	Eubacterium	False
1924	Veillonella	Anaerostipes	True
1925	Veillonella	Blautia	False
1926	Veillonella	Butyrivibrio	False
1927	Veillonella	Cellulosilyticum	False
1928	Veillonella	Coprococcus	False
1929	Veillonella	Dorea	False
1930	Veillonella	Lachnospiraceae_noname	False
1931	Veillonella	Roseburia	False
1932	Veillonella	Oscillibacter	True
1933	Veillonella	Peptostreptococcaceae_noname	False
1934	Veillonella	Faecalibacterium	False
1935	Veillonella	Ruminococcus	False
1936	Veillonella	Subdoligranulum	False
1937	Veillonella	Coprobacillus	False
1938	Veillonella	Erysipelotrichaceae_noname	False
1939	Veillonella	Acidaminococcus	False
1940	Veillonella	Phascolarctobacterium	False
1941	Veillonella	Dialister	False
1942	Veillonella	Megamonas	False
1943	Veillonella	Megasphaera	True
1944	Veillonella	Veillonella	False
1945	Veillonella	Burkholderiales_noname	False
1946	Veillonella	Oxalobacter	False
1947	Veillonella	Parasutterella	False
1948	Veillonella	Sutterella	True
1949	Veillonella	Bilophila	False
1950	Veillonella	Desulfovibrio	False
1951	Veillonella	Enterobacter	True
1952	Veillonella	Escherichia	False
1953	Veillonella	Klebsiella	False
1954	Veillonella	Proteus	False
1955	Veillonella	Haemophilus	False
1956	Veillonella	Akkermansia	False
1957	Veillonella	Podoviridae_noname	False
1958	Veillonella	C2likevirus	False
1959	Veillonella	Siphoviridae_noname	False
1960	Veillonella	Mastadenovirus	False
1961	Burkholderiales_noname	Bifidobacterium	False
1962	Burkholderiales_noname	Collinsella	False
1963	Burkholderiales_noname	Bacteroides	False
1964	Burkholderiales_noname	Bacteroidales_noname	False
1965	Burkholderiales_noname	Barnesiella	False
1966	Burkholderiales_noname	Dysgonomonas	False
1967	Burkholderiales_noname	Odoribacter	False
1968	Burkholderiales_noname	Parabacteroides	False
1969	Burkholderiales_noname	Paraprevotella	False
1970	Burkholderiales_noname	Prevotella	False
1971	Burkholderiales_noname	Alistipes	False
1972	Burkholderiales_noname	Streptococcus	False
1973	Burkholderiales_noname	Clostridium	False
1974	Burkholderiales_noname	Clostridiales_noname	False
1975	Burkholderiales_noname	Flavonifractor	True
1976	Burkholderiales_noname	Eubacterium	True
1977	Burkholderiales_noname	Anaerostipes	False
1978	Burkholderiales_noname	Blautia	False
1979	Burkholderiales_noname	Butyrivibrio	False
1980	Burkholderiales_noname	Cellulosilyticum	False
1981	Burkholderiales_noname	Coprococcus	False
1982	Burkholderiales_noname	Dorea	False
1983	Burkholderiales_noname	Lachnospiraceae_noname	False
1984	Burkholderiales_noname	Roseburia	False
1985	Burkholderiales_noname	Oscillibacter	True
1986	Burkholderiales_noname	Peptostreptococcaceae_noname	False
1987	Burkholderiales_noname	Faecalibacterium	False
1988	Burkholderiales_noname	Ruminococcus	False
1989	Burkholderiales_noname	Subdoligranulum	False
1990	Burkholderiales_noname	Coprobacillus	False
1991	Burkholderiales_noname	Erysipelotrichaceae_noname	False
1992	Burkholderiales_noname	Acidaminococcus	False
1993	Burkholderiales_noname	Phascolarctobacterium	False
1994	Burkholderiales_noname	Dialister	False
1995	Burkholderiales_noname	Megamonas	False
1996	Burkholderiales_noname	Megasphaera	False
1997	Burkholderiales_noname	Veillonella	False
1998	Burkholderiales_noname	Burkholderiales_noname	False
[truncated: 810 more rows]
