# Supplementary material for: MicroNet-MIMRF: a microbial network inference approach based on mutual information and Markov random fields
Source: Bioinform Adv. 2024 Oct 28;4(1):vbae167. doi: 10.1093/bioadv/vbae167 (PMC11549015; doi:10.1093/bioadv/vbae167)
Supplement: vbae167_Supplementary_Data [file vbae167_supplementary_data.zip › Table_S2_patient_group_microbial_network.csv]

	Node_1	Node_2	Edge
0	Methanobrevibacter	Propionibacteriaceae_unclassified	False
1	Methanobrevibacter	Bifidobacterium	False
2	Methanobrevibacter	Collinsella	False
3	Methanobrevibacter	Bacteroides	False
4	Methanobrevibacter	Bacteroidales_noname	False
5	Methanobrevibacter	Barnesiella	False
6	Methanobrevibacter	Coprobacter	False
7	Methanobrevibacter	Dysgonomonas	False
8	Methanobrevibacter	Odoribacter	False
9	Methanobrevibacter	Parabacteroides	False
10	Methanobrevibacter	Porphyromonas	False
11	Methanobrevibacter	Paraprevotella	False
12	Methanobrevibacter	Prevotella	False
13	Methanobrevibacter	Alistipes	False
14	Methanobrevibacter	Lactobacillus	False
15	Methanobrevibacter	Streptococcus	False
16	Methanobrevibacter	Butyricicoccus	False
17	Methanobrevibacter	Clostridium	False
18	Methanobrevibacter	Anaerococcus	False
19	Methanobrevibacter	Peptoniphilus	False
20	Methanobrevibacter	Clostridiales_noname	False
21	Methanobrevibacter	Flavonifractor	False
22	Methanobrevibacter	Eubacterium	False
23	Methanobrevibacter	Anaerostipes	False
24	Methanobrevibacter	Blautia	False
25	Methanobrevibacter	Butyrivibrio	False
26	Methanobrevibacter	Cellulosilyticum	False
27	Methanobrevibacter	Coprococcus	False
28	Methanobrevibacter	Dorea	False
29	Methanobrevibacter	Lachnospiraceae_noname	False
30	Methanobrevibacter	Roseburia	False
31	Methanobrevibacter	Oscillibacter	False
32	Methanobrevibacter	Peptostreptococcaceae_noname	False
33	Methanobrevibacter	Peptostreptococcus	False
34	Methanobrevibacter	Faecalibacterium	False
35	Methanobrevibacter	Ruminococcaceae_noname	False
36	Methanobrevibacter	Ruminococcus	False
37	Methanobrevibacter	Subdoligranulum	False
38	Methanobrevibacter	Catenibacterium	False
39	Methanobrevibacter	Coprobacillus	False
40	Methanobrevibacter	Erysipelotrichaceae_noname	False
41	Methanobrevibacter	Acidaminococcaceae_unclassified	False
42	Methanobrevibacter	Acidaminococcus	False
43	Methanobrevibacter	Phascolarctobacterium	False
44	Methanobrevibacter	Dialister	False
45	Methanobrevibacter	Megamonas	False
46	Methanobrevibacter	Megasphaera	False
47	Methanobrevibacter	Mitsuokella	False
48	Methanobrevibacter	Veillonella	False
49	Methanobrevibacter	Fusobacterium	False
50	Methanobrevibacter	Burkholderiales_noname	False
51	Methanobrevibacter	Oxalobacter	False
52	Methanobrevibacter	Parasutterella	False
53	Methanobrevibacter	Sutterella	False
54	Methanobrevibacter	Sutterellaceae_unclassified	False
55	Methanobrevibacter	Bilophila	False
56	Methanobrevibacter	Desulfovibrio	False
57	Methanobrevibacter	Enterobacter	False
58	Methanobrevibacter	Escherichia	False
59	Methanobrevibacter	Klebsiella	False
60	Methanobrevibacter	Morganella	False
61	Methanobrevibacter	Proteus	False
62	Methanobrevibacter	Raoultella	False
63	Methanobrevibacter	Aggregatibacter	False
64	Methanobrevibacter	Haemophilus	False
65	Methanobrevibacter	Pseudomonas	False
66	Methanobrevibacter	Synergistes	False
67	Methanobrevibacter	Akkermansia	False
68	Methanobrevibacter	PhiCD119likevirus	False
69	Methanobrevibacter	P22likevirus	False
70	Methanobrevibacter	Podoviridae_noname	False
71	Methanobrevibacter	C2likevirus	False
72	Methanobrevibacter	Siphoviridae_noname	False
73	Methanobrevibacter	Mastadenovirus	False
74	Propionibacteriaceae_unclassified	Bifidobacterium	False
75	Propionibacteriaceae_unclassified	Collinsella	False
76	Propionibacteriaceae_unclassified	Bacteroides	False
77	Propionibacteriaceae_unclassified	Bacteroidales_noname	False
78	Propionibacteriaceae_unclassified	Barnesiella	False
79	Propionibacteriaceae_unclassified	Coprobacter	False
80	Propionibacteriaceae_unclassified	Dysgonomonas	False
81	Propionibacteriaceae_unclassified	Odoribacter	False
82	Propionibacteriaceae_unclassified	Parabacteroides	True
83	Propionibacteriaceae_unclassified	Porphyromonas	False
84	Propionibacteriaceae_unclassified	Paraprevotella	False
85	Propionibacteriaceae_unclassified	Prevotella	False
86	Propionibacteriaceae_unclassified	Alistipes	False
87	Propionibacteriaceae_unclassified	Lactobacillus	False
88	Propionibacteriaceae_unclassified	Streptococcus	False
89	Propionibacteriaceae_unclassified	Butyricicoccus	False
90	Propionibacteriaceae_unclassified	Clostridium	True
91	Propionibacteriaceae_unclassified	Anaerococcus	False
92	Propionibacteriaceae_unclassified	Peptoniphilus	False
93	Propionibacteriaceae_unclassified	Clostridiales_noname	False
94	Propionibacteriaceae_unclassified	Flavonifractor	False
95	Propionibacteriaceae_unclassified	Eubacterium	False
96	Propionibacteriaceae_unclassified	Anaerostipes	False
97	Propionibacteriaceae_unclassified	Blautia	False
98	Propionibacteriaceae_unclassified	Butyrivibrio	False
99	Propionibacteriaceae_unclassified	Cellulosilyticum	False
100	Propionibacteriaceae_unclassified	Coprococcus	True
101	Propionibacteriaceae_unclassified	Dorea	False
102	Propionibacteriaceae_unclassified	Lachnospiraceae_noname	True
103	Propionibacteriaceae_unclassified	Roseburia	False
104	Propionibacteriaceae_unclassified	Oscillibacter	False
105	Propionibacteriaceae_unclassified	Peptostreptococcaceae_noname	False
106	Propionibacteriaceae_unclassified	Peptostreptococcus	False
107	Propionibacteriaceae_unclassified	Faecalibacterium	False
108	Propionibacteriaceae_unclassified	Ruminococcaceae_noname	False
109	Propionibacteriaceae_unclassified	Ruminococcus	False
110	Propionibacteriaceae_unclassified	Subdoligranulum	False
111	Propionibacteriaceae_unclassified	Catenibacterium	False
112	Propionibacteriaceae_unclassified	Coprobacillus	False
113	Propionibacteriaceae_unclassified	Erysipelotrichaceae_noname	False
114	Propionibacteriaceae_unclassified	Acidaminococcaceae_unclassified	False
115	Propionibacteriaceae_unclassified	Acidaminococcus	False
116	Propionibacteriaceae_unclassified	Phascolarctobacterium	False
117	Propionibacteriaceae_unclassified	Dialister	False
118	Propionibacteriaceae_unclassified	Megamonas	False
119	Propionibacteriaceae_unclassified	Megasphaera	False
120	Propionibacteriaceae_unclassified	Mitsuokella	False
121	Propionibacteriaceae_unclassified	Veillonella	False
122	Propionibacteriaceae_unclassified	Fusobacterium	False
123	Propionibacteriaceae_unclassified	Burkholderiales_noname	False
124	Propionibacteriaceae_unclassified	Oxalobacter	False
125	Propionibacteriaceae_unclassified	Parasutterella	False
126	Propionibacteriaceae_unclassified	Sutterella	False
127	Propionibacteriaceae_unclassified	Sutterellaceae_unclassified	False
128	Propionibacteriaceae_unclassified	Bilophila	False
129	Propionibacteriaceae_unclassified	Desulfovibrio	False
130	Propionibacteriaceae_unclassified	Enterobacter	False
131	Propionibacteriaceae_unclassified	Escherichia	False
132	Propionibacteriaceae_unclassified	Klebsiella	False
133	Propionibacteriaceae_unclassified	Morganella	False
134	Propionibacteriaceae_unclassified	Proteus	False
135	Propionibacteriaceae_unclassified	Raoultella	False
136	Propionibacteriaceae_unclassified	Aggregatibacter	False
137	Propionibacteriaceae_unclassified	Haemophilus	False
138	Propionibacteriaceae_unclassified	Pseudomonas	False
139	Propionibacteriaceae_unclassified	Synergistes	False
140	Propionibacteriaceae_unclassified	Akkermansia	False
141	Propionibacteriaceae_unclassified	PhiCD119likevirus	False
142	Propionibacteriaceae_unclassified	P22likevirus	False
143	Propionibacteriaceae_unclassified	Podoviridae_noname	False
144	Propionibacteriaceae_unclassified	C2likevirus	False
145	Propionibacteriaceae_unclassified	Siphoviridae_noname	False
146	Propionibacteriaceae_unclassified	Mastadenovirus	False
147	Bifidobacterium	Collinsella	False
148	Bifidobacterium	Bacteroides	True
149	Bifidobacterium	Bacteroidales_noname	False
150	Bifidobacterium	Barnesiella	False
151	Bifidobacterium	Coprobacter	False
152	Bifidobacterium	Dysgonomonas	False
153	Bifidobacterium	Odoribacter	False
154	Bifidobacterium	Parabacteroides	False
155	Bifidobacterium	Porphyromonas	False
156	Bifidobacterium	Paraprevotella	False
157	Bifidobacterium	Prevotella	False
158	Bifidobacterium	Alistipes	False
159	Bifidobacterium	Lactobacillus	False
160	Bifidobacterium	Streptococcus	False
161	Bifidobacterium	Butyricicoccus	False
162	Bifidobacterium	Clostridium	False
163	Bifidobacterium	Anaerococcus	False
164	Bifidobacterium	Peptoniphilus	False
165	Bifidobacterium	Clostridiales_noname	False
166	Bifidobacterium	Flavonifractor	False
167	Bifidobacterium	Eubacterium	False
168	Bifidobacterium	Anaerostipes	False
169	Bifidobacterium	Blautia	False
170	Bifidobacterium	Butyrivibrio	False
171	Bifidobacterium	Cellulosilyticum	False
172	Bifidobacterium	Coprococcus	False
173	Bifidobacterium	Dorea	True
174	Bifidobacterium	Lachnospiraceae_noname	True
175	Bifidobacterium	Roseburia	False
176	Bifidobacterium	Oscillibacter	False
177	Bifidobacterium	Peptostreptococcaceae_noname	False
178	Bifidobacterium	Peptostreptococcus	False
179	Bifidobacterium	Faecalibacterium	False
180	Bifidobacterium	Ruminococcaceae_noname	False
181	Bifidobacterium	Ruminococcus	False
182	Bifidobacterium	Subdoligranulum	False
183	Bifidobacterium	Catenibacterium	False
184	Bifidobacterium	Coprobacillus	False
185	Bifidobacterium	Erysipelotrichaceae_noname	False
186	Bifidobacterium	Acidaminococcaceae_unclassified	False
187	Bifidobacterium	Acidaminococcus	False
188	Bifidobacterium	Phascolarctobacterium	False
189	Bifidobacterium	Dialister	False
190	Bifidobacterium	Megamonas	False
191	Bifidobacterium	Megasphaera	False
192	Bifidobacterium	Mitsuokella	False
193	Bifidobacterium	Veillonella	False
194	Bifidobacterium	Fusobacterium	True
195	Bifidobacterium	Burkholderiales_noname	False
196	Bifidobacterium	Oxalobacter	False
197	Bifidobacterium	Parasutterella	False
198	Bifidobacterium	Sutterella	False
199	Bifidobacterium	Sutterellaceae_unclassified	False
200	Bifidobacterium	Bilophila	False
201	Bifidobacterium	Desulfovibrio	False
202	Bifidobacterium	Enterobacter	False
203	Bifidobacterium	Escherichia	False
204	Bifidobacterium	Klebsiella	False
205	Bifidobacterium	Morganella	False
206	Bifidobacterium	Proteus	False
207	Bifidobacterium	Raoultella	False
208	Bifidobacterium	Aggregatibacter	False
209	Bifidobacterium	Haemophilus	False
210	Bifidobacterium	Pseudomonas	False
211	Bifidobacterium	Synergistes	False
212	Bifidobacterium	Akkermansia	False
213	Bifidobacterium	PhiCD119likevirus	False
214	Bifidobacterium	P22likevirus	False
215	Bifidobacterium	Podoviridae_noname	False
216	Bifidobacterium	C2likevirus	False
217	Bifidobacterium	Siphoviridae_noname	False
218	Bifidobacterium	Mastadenovirus	False
219	Collinsella	Bacteroides	True
220	Collinsella	Bacteroidales_noname	False
221	Collinsella	Barnesiella	False
222	Collinsella	Coprobacter	False
223	Collinsella	Dysgonomonas	False
224	Collinsella	Odoribacter	False
225	Collinsella	Parabacteroides	False
226	Collinsella	Porphyromonas	True
227	Collinsella	Paraprevotella	False
228	Collinsella	Prevotella	False
229	Collinsella	Alistipes	False
230	Collinsella	Lactobacillus	False
231	Collinsella	Streptococcus	False
232	Collinsella	Butyricicoccus	False
233	Collinsella	Clostridium	False
234	Collinsella	Anaerococcus	False
235	Collinsella	Peptoniphilus	False
236	Collinsella	Clostridiales_noname	False
237	Collinsella	Flavonifractor	False
238	Collinsella	Eubacterium	False
239	Collinsella	Anaerostipes	False
240	Collinsella	Blautia	False
241	Collinsella	Butyrivibrio	False
242	Collinsella	Cellulosilyticum	False
243	Collinsella	Coprococcus	True
244	Collinsella	Dorea	True
245	Collinsella	Lachnospiraceae_noname	False
246	Collinsella	Roseburia	False
247	Collinsella	Oscillibacter	False
248	Collinsella	Peptostreptococcaceae_noname	False
249	Collinsella	Peptostreptococcus	False
250	Collinsella	Faecalibacterium	False
251	Collinsella	Ruminococcaceae_noname	False
252	Collinsella	Ruminococcus	False
253	Collinsella	Subdoligranulum	False
254	Collinsella	Catenibacterium	False
255	Collinsella	Coprobacillus	False
256	Collinsella	Erysipelotrichaceae_noname	False
257	Collinsella	Acidaminococcaceae_unclassified	False
258	Collinsella	Acidaminococcus	False
259	Collinsella	Phascolarctobacterium	False
260	Collinsella	Dialister	False
261	Collinsella	Megamonas	False
262	Collinsella	Megasphaera	False
263	Collinsella	Mitsuokella	False
264	Collinsella	Veillonella	False
265	Collinsella	Fusobacterium	False
266	Collinsella	Burkholderiales_noname	True
267	Collinsella	Oxalobacter	False
268	Collinsella	Parasutterella	False
269	Collinsella	Sutterella	False
270	Collinsella	Sutterellaceae_unclassified	False
271	Collinsella	Bilophila	False
272	Collinsella	Desulfovibrio	False
273	Collinsella	Enterobacter	False
274	Collinsella	Escherichia	False
275	Collinsella	Klebsiella	False
276	Collinsella	Morganella	False
277	Collinsella	Proteus	False
278	Collinsella	Raoultella	False
279	Collinsella	Aggregatibacter	False
280	Collinsella	Haemophilus	False
281	Collinsella	Pseudomonas	False
282	Collinsella	Synergistes	True
283	Collinsella	Akkermansia	True
284	Collinsella	PhiCD119likevirus	True
285	Collinsella	P22likevirus	False
286	Collinsella	Podoviridae_noname	False
287	Collinsella	C2likevirus	False
288	Collinsella	Siphoviridae_noname	False
289	Collinsella	Mastadenovirus	False
290	Bacteroides	Bacteroidales_noname	False
291	Bacteroides	Barnesiella	False
292	Bacteroides	Coprobacter	False
293	Bacteroides	Dysgonomonas	False
294	Bacteroides	Odoribacter	False
295	Bacteroides	Parabacteroides	True
296	Bacteroides	Porphyromonas	False
297	Bacteroides	Paraprevotella	False
298	Bacteroides	Prevotella	False
299	Bacteroides	Alistipes	False
300	Bacteroides	Lactobacillus	False
301	Bacteroides	Streptococcus	False
302	Bacteroides	Butyricicoccus	False
303	Bacteroides	Clostridium	True
304	Bacteroides	Anaerococcus	False
305	Bacteroides	Peptoniphilus	False
306	Bacteroides	Clostridiales_noname	False
307	Bacteroides	Flavonifractor	False
308	Bacteroides	Eubacterium	True
309	Bacteroides	Anaerostipes	False
310	Bacteroides	Blautia	True
311	Bacteroides	Butyrivibrio	False
312	Bacteroides	Cellulosilyticum	False
313	Bacteroides	Coprococcus	False
314	Bacteroides	Dorea	False
315	Bacteroides	Lachnospiraceae_noname	False
316	Bacteroides	Roseburia	False
317	Bacteroides	Oscillibacter	False
318	Bacteroides	Peptostreptococcaceae_noname	False
319	Bacteroides	Peptostreptococcus	False
320	Bacteroides	Faecalibacterium	False
321	Bacteroides	Ruminococcaceae_noname	False
322	Bacteroides	Ruminococcus	True
323	Bacteroides	Subdoligranulum	False
324	Bacteroides	Catenibacterium	False
325	Bacteroides	Coprobacillus	False
326	Bacteroides	Erysipelotrichaceae_noname	False
327	Bacteroides	Acidaminococcaceae_unclassified	False
328	Bacteroides	Acidaminococcus	False
329	Bacteroides	Phascolarctobacterium	False
330	Bacteroides	Dialister	False
331	Bacteroides	Megamonas	False
332	Bacteroides	Megasphaera	True
333	Bacteroides	Mitsuokella	False
334	Bacteroides	Veillonella	False
335	Bacteroides	Fusobacterium	False
336	Bacteroides	Burkholderiales_noname	False
337	Bacteroides	Oxalobacter	False
338	Bacteroides	Parasutterella	False
339	Bacteroides	Sutterella	False
340	Bacteroides	Sutterellaceae_unclassified	True
341	Bacteroides	Bilophila	False
342	Bacteroides	Desulfovibrio	False
343	Bacteroides	Enterobacter	False
344	Bacteroides	Escherichia	False
345	Bacteroides	Klebsiella	False
346	Bacteroides	Morganella	False
347	Bacteroides	Proteus	False
348	Bacteroides	Raoultella	False
349	Bacteroides	Aggregatibacter	True
350	Bacteroides	Haemophilus	False
351	Bacteroides	Pseudomonas	False
352	Bacteroides	Synergistes	False
353	Bacteroides	Akkermansia	False
354	Bacteroides	PhiCD119likevirus	False
355	Bacteroides	P22likevirus	False
356	Bacteroides	Podoviridae_noname	False
357	Bacteroides	C2likevirus	False
358	Bacteroides	Siphoviridae_noname	False
359	Bacteroides	Mastadenovirus	False
360	Bacteroidales_noname	Barnesiella	False
361	Bacteroidales_noname	Coprobacter	False
362	Bacteroidales_noname	Dysgonomonas	False
363	Bacteroidales_noname	Odoribacter	False
364	Bacteroidales_noname	Parabacteroides	False
365	Bacteroidales_noname	Porphyromonas	True
366	Bacteroidales_noname	Paraprevotella	False
367	Bacteroidales_noname	Prevotella	False
368	Bacteroidales_noname	Alistipes	True
369	Bacteroidales_noname	Lactobacillus	False
370	Bacteroidales_noname	Streptococcus	False
371	Bacteroidales_noname	Butyricicoccus	False
372	Bacteroidales_noname	Clostridium	False
373	Bacteroidales_noname	Anaerococcus	False
374	Bacteroidales_noname	Peptoniphilus	False
375	Bacteroidales_noname	Clostridiales_noname	False
376	Bacteroidales_noname	Flavonifractor	False
377	Bacteroidales_noname	Eubacterium	False
378	Bacteroidales_noname	Anaerostipes	False
379	Bacteroidales_noname	Blautia	False
380	Bacteroidales_noname	Butyrivibrio	False
381	Bacteroidales_noname	Cellulosilyticum	False
382	Bacteroidales_noname	Coprococcus	False
383	Bacteroidales_noname	Dorea	False
384	Bacteroidales_noname	Lachnospiraceae_noname	False
385	Bacteroidales_noname	Roseburia	False
386	Bacteroidales_noname	Oscillibacter	False
387	Bacteroidales_noname	Peptostreptococcaceae_noname	False
388	Bacteroidales_noname	Peptostreptococcus	False
389	Bacteroidales_noname	Faecalibacterium	False
390	Bacteroidales_noname	Ruminococcaceae_noname	False
391	Bacteroidales_noname	Ruminococcus	False
392	Bacteroidales_noname	Subdoligranulum	False
393	Bacteroidales_noname	Catenibacterium	False
394	Bacteroidales_noname	Coprobacillus	False
395	Bacteroidales_noname	Erysipelotrichaceae_noname	False
396	Bacteroidales_noname	Acidaminococcaceae_unclassified	False
397	Bacteroidales_noname	Acidaminococcus	False
398	Bacteroidales_noname	Phascolarctobacterium	False
399	Bacteroidales_noname	Dialister	False
400	Bacteroidales_noname	Megamonas	False
401	Bacteroidales_noname	Megasphaera	False
402	Bacteroidales_noname	Mitsuokella	False
403	Bacteroidales_noname	Veillonella	False
404	Bacteroidales_noname	Fusobacterium	False
405	Bacteroidales_noname	Burkholderiales_noname	False
406	Bacteroidales_noname	Oxalobacter	False
407	Bacteroidales_noname	Parasutterella	False
408	Bacteroidales_noname	Sutterella	False
409	Bacteroidales_noname	Sutterellaceae_unclassified	False
410	Bacteroidales_noname	Bilophila	False
411	Bacteroidales_noname	Desulfovibrio	False
412	Bacteroidales_noname	Enterobacter	False
413	Bacteroidales_noname	Escherichia	False
414	Bacteroidales_noname	Klebsiella	False
415	Bacteroidales_noname	Morganella	False
416	Bacteroidales_noname	Proteus	False
417	Bacteroidales_noname	Raoultella	False
418	Bacteroidales_noname	Aggregatibacter	False
419	Bacteroidales_noname	Haemophilus	False
420	Bacteroidales_noname	Pseudomonas	False
421	Bacteroidales_noname	Synergistes	False
422	Bacteroidales_noname	Akkermansia	False
423	Bacteroidales_noname	PhiCD119likevirus	True
424	Bacteroidales_noname	P22likevirus	False
425	Bacteroidales_noname	Podoviridae_noname	True
426	Bacteroidales_noname	C2likevirus	False
427	Bacteroidales_noname	Siphoviridae_noname	False
428	Bacteroidales_noname	Mastadenovirus	False
429	Barnesiella	Coprobacter	False
430	Barnesiella	Dysgonomonas	False
431	Barnesiella	Odoribacter	False
432	Barnesiella	Parabacteroides	False
433	Barnesiella	Porphyromonas	False
434	Barnesiella	Paraprevotella	False
435	Barnesiella	Prevotella	True
436	Barnesiella	Alistipes	True
437	Barnesiella	Lactobacillus	False
438	Barnesiella	Streptococcus	False
439	Barnesiella	Butyricicoccus	False
440	Barnesiella	Clostridium	False
441	Barnesiella	Anaerococcus	False
442	Barnesiella	Peptoniphilus	False
443	Barnesiella	Clostridiales_noname	False
444	Barnesiella	Flavonifractor	True
445	Barnesiella	Eubacterium	False
446	Barnesiella	Anaerostipes	False
447	Barnesiella	Blautia	False
448	Barnesiella	Butyrivibrio	False
449	Barnesiella	Cellulosilyticum	False
450	Barnesiella	Coprococcus	False
451	Barnesiella	Dorea	False
452	Barnesiella	Lachnospiraceae_noname	False
453	Barnesiella	Roseburia	True
454	Barnesiella	Oscillibacter	False
455	Barnesiella	Peptostreptococcaceae_noname	False
456	Barnesiella	Peptostreptococcus	False
457	Barnesiella	Faecalibacterium	False
458	Barnesiella	Ruminococcaceae_noname	True
459	Barnesiella	Ruminococcus	False
460	Barnesiella	Subdoligranulum	False
461	Barnesiella	Catenibacterium	False
462	Barnesiella	Coprobacillus	False
463	Barnesiella	Erysipelotrichaceae_noname	False
464	Barnesiella	Acidaminococcaceae_unclassified	False
465	Barnesiella	Acidaminococcus	False
466	Barnesiella	Phascolarctobacterium	False
467	Barnesiella	Dialister	False
468	Barnesiella	Megamonas	False
469	Barnesiella	Megasphaera	False
470	Barnesiella	Mitsuokella	False
471	Barnesiella	Veillonella	False
472	Barnesiella	Fusobacterium	False
473	Barnesiella	Burkholderiales_noname	False
474	Barnesiella	Oxalobacter	False
475	Barnesiella	Parasutterella	False
476	Barnesiella	Sutterella	False
477	Barnesiella	Sutterellaceae_unclassified	False
478	Barnesiella	Bilophila	False
479	Barnesiella	Desulfovibrio	False
480	Barnesiella	Enterobacter	False
481	Barnesiella	Escherichia	False
482	Barnesiella	Klebsiella	False
483	Barnesiella	Morganella	False
484	Barnesiella	Proteus	False
485	Barnesiella	Raoultella	False
486	Barnesiella	Aggregatibacter	False
487	Barnesiella	Haemophilus	False
488	Barnesiella	Pseudomonas	False
489	Barnesiella	Synergistes	False
490	Barnesiella	Akkermansia	False
491	Barnesiella	PhiCD119likevirus	False
492	Barnesiella	P22likevirus	False
493	Barnesiella	Podoviridae_noname	False
494	Barnesiella	C2likevirus	False
495	Barnesiella	Siphoviridae_noname	False
496	Barnesiella	Mastadenovirus	False
497	Coprobacter	Dysgonomonas	False
498	Coprobacter	Odoribacter	False
499	Coprobacter	Parabacteroides	False
500	Coprobacter	Porphyromonas	False
501	Coprobacter	Paraprevotella	False
502	Coprobacter	Prevotella	False
503	Coprobacter	Alistipes	False
504	Coprobacter	Lactobacillus	False
505	Coprobacter	Streptococcus	False
506	Coprobacter	Butyricicoccus	False
507	Coprobacter	Clostridium	False
508	Coprobacter	Anaerococcus	False
509	Coprobacter	Peptoniphilus	False
510	Coprobacter	Clostridiales_noname	False
511	Coprobacter	Flavonifractor	False
512	Coprobacter	Eubacterium	False
513	Coprobacter	Anaerostipes	False
514	Coprobacter	Blautia	False
515	Coprobacter	Butyrivibrio	False
516	Coprobacter	Cellulosilyticum	False
517	Coprobacter	Coprococcus	False
518	Coprobacter	Dorea	False
519	Coprobacter	Lachnospiraceae_noname	True
520	Coprobacter	Roseburia	False
521	Coprobacter	Oscillibacter	False
522	Coprobacter	Peptostreptococcaceae_noname	False
523	Coprobacter	Peptostreptococcus	False
524	Coprobacter	Faecalibacterium	False
525	Coprobacter	Ruminococcaceae_noname	False
526	Coprobacter	Ruminococcus	False
527	Coprobacter	Subdoligranulum	False
528	Coprobacter	Catenibacterium	False
529	Coprobacter	Coprobacillus	False
530	Coprobacter	Erysipelotrichaceae_noname	False
531	Coprobacter	Acidaminococcaceae_unclassified	False
532	Coprobacter	Acidaminococcus	False
533	Coprobacter	Phascolarctobacterium	True
534	Coprobacter	Dialister	False
535	Coprobacter	Megamonas	True
536	Coprobacter	Megasphaera	False
537	Coprobacter	Mitsuokella	False
538	Coprobacter	Veillonella	False
539	Coprobacter	Fusobacterium	False
540	Coprobacter	Burkholderiales_noname	False
541	Coprobacter	Oxalobacter	False
542	Coprobacter	Parasutterella	False
543	Coprobacter	Sutterella	False
544	Coprobacter	Sutterellaceae_unclassified	False
545	Coprobacter	Bilophila	False
546	Coprobacter	Desulfovibrio	False
547	Coprobacter	Enterobacter	False
548	Coprobacter	Escherichia	False
549	Coprobacter	Klebsiella	False
550	Coprobacter	Morganella	False
551	Coprobacter	Proteus	False
552	Coprobacter	Raoultella	False
553	Coprobacter	Aggregatibacter	False
554	Coprobacter	Haemophilus	False
555	Coprobacter	Pseudomonas	False
556	Coprobacter	Synergistes	False
557	Coprobacter	Akkermansia	True
558	Coprobacter	PhiCD119likevirus	False
559	Coprobacter	P22likevirus	False
560	Coprobacter	Podoviridae_noname	False
561	Coprobacter	C2likevirus	False
562	Coprobacter	Siphoviridae_noname	False
563	Coprobacter	Mastadenovirus	False
564	Dysgonomonas	Odoribacter	False
565	Dysgonomonas	Parabacteroides	False
566	Dysgonomonas	Porphyromonas	False
567	Dysgonomonas	Paraprevotella	False
568	Dysgonomonas	Prevotella	False
569	Dysgonomonas	Alistipes	False
570	Dysgonomonas	Lactobacillus	False
571	Dysgonomonas	Streptococcus	False
572	Dysgonomonas	Butyricicoccus	False
573	Dysgonomonas	Clostridium	False
574	Dysgonomonas	Anaerococcus	False
575	Dysgonomonas	Peptoniphilus	False
576	Dysgonomonas	Clostridiales_noname	False
577	Dysgonomonas	Flavonifractor	False
578	Dysgonomonas	Eubacterium	False
579	Dysgonomonas	Anaerostipes	False
580	Dysgonomonas	Blautia	False
581	Dysgonomonas	Butyrivibrio	False
582	Dysgonomonas	Cellulosilyticum	False
583	Dysgonomonas	Coprococcus	False
584	Dysgonomonas	Dorea	False
585	Dysgonomonas	Lachnospiraceae_noname	False
586	Dysgonomonas	Roseburia	False
587	Dysgonomonas	Oscillibacter	False
588	Dysgonomonas	Peptostreptococcaceae_noname	False
589	Dysgonomonas	Peptostreptococcus	False
590	Dysgonomonas	Faecalibacterium	False
591	Dysgonomonas	Ruminococcaceae_noname	False
592	Dysgonomonas	Ruminococcus	False
593	Dysgonomonas	Subdoligranulum	False
594	Dysgonomonas	Catenibacterium	False
595	Dysgonomonas	Coprobacillus	False
596	Dysgonomonas	Erysipelotrichaceae_noname	False
597	Dysgonomonas	Acidaminococcaceae_unclassified	False
598	Dysgonomonas	Acidaminococcus	False
599	Dysgonomonas	Phascolarctobacterium	False
600	Dysgonomonas	Dialister	False
601	Dysgonomonas	Megamonas	False
602	Dysgonomonas	Megasphaera	False
603	Dysgonomonas	Mitsuokella	False
604	Dysgonomonas	Veillonella	False
605	Dysgonomonas	Fusobacterium	False
606	Dysgonomonas	Burkholderiales_noname	False
607	Dysgonomonas	Oxalobacter	False
608	Dysgonomonas	Parasutterella	False
609	Dysgonomonas	Sutterella	False
610	Dysgonomonas	Sutterellaceae_unclassified	False
611	Dysgonomonas	Bilophila	False
612	Dysgonomonas	Desulfovibrio	False
613	Dysgonomonas	Enterobacter	False
614	Dysgonomonas	Escherichia	False
615	Dysgonomonas	Klebsiella	False
616	Dysgonomonas	Morganella	False
617	Dysgonomonas	Proteus	True
618	Dysgonomonas	Raoultella	False
619	Dysgonomonas	Aggregatibacter	False
620	Dysgonomonas	Haemophilus	False
621	Dysgonomonas	Pseudomonas	False
622	Dysgonomonas	Synergistes	False
623	Dysgonomonas	Akkermansia	False
624	Dysgonomonas	PhiCD119likevirus	False
625	Dysgonomonas	P22likevirus	False
626	Dysgonomonas	Podoviridae_noname	False
627	Dysgonomonas	C2likevirus	False
628	Dysgonomonas	Siphoviridae_noname	False
629	Dysgonomonas	Mastadenovirus	True
630	Odoribacter	Parabacteroides	False
631	Odoribacter	Porphyromonas	False
632	Odoribacter	Paraprevotella	False
633	Odoribacter	Prevotella	True
634	Odoribacter	Alistipes	False
635	Odoribacter	Lactobacillus	False
636	Odoribacter	Streptococcus	False
637	Odoribacter	Butyricicoccus	True
638	Odoribacter	Clostridium	True
639	Odoribacter	Anaerococcus	False
640	Odoribacter	Peptoniphilus	False
641	Odoribacter	Clostridiales_noname	False
642	Odoribacter	Flavonifractor	False
643	Odoribacter	Eubacterium	False
644	Odoribacter	Anaerostipes	False
645	Odoribacter	Blautia	False
646	Odoribacter	Butyrivibrio	False
647	Odoribacter	Cellulosilyticum	False
648	Odoribacter	Coprococcus	False
649	Odoribacter	Dorea	False
650	Odoribacter	Lachnospiraceae_noname	True
651	Odoribacter	Roseburia	True
652	Odoribacter	Oscillibacter	False
653	Odoribacter	Peptostreptococcaceae_noname	False
654	Odoribacter	Peptostreptococcus	False
655	Odoribacter	Faecalibacterium	True
656	Odoribacter	Ruminococcaceae_noname	True
657	Odoribacter	Ruminococcus	False
658	Odoribacter	Subdoligranulum	False
659	Odoribacter	Catenibacterium	False
660	Odoribacter	Coprobacillus	False
661	Odoribacter	Erysipelotrichaceae_noname	False
662	Odoribacter	Acidaminococcaceae_unclassified	False
663	Odoribacter	Acidaminococcus	False
664	Odoribacter	Phascolarctobacterium	False
665	Odoribacter	Dialister	False
666	Odoribacter	Megamonas	False
667	Odoribacter	Megasphaera	False
668	Odoribacter	Mitsuokella	False
669	Odoribacter	Veillonella	False
670	Odoribacter	Fusobacterium	False
671	Odoribacter	Burkholderiales_noname	False
672	Odoribacter	Oxalobacter	False
673	Odoribacter	Parasutterella	False
674	Odoribacter	Sutterella	False
675	Odoribacter	Sutterellaceae_unclassified	True
676	Odoribacter	Bilophila	False
677	Odoribacter	Desulfovibrio	False
678	Odoribacter	Enterobacter	False
679	Odoribacter	Escherichia	False
680	Odoribacter	Klebsiella	False
681	Odoribacter	Morganella	False
682	Odoribacter	Proteus	False
683	Odoribacter	Raoultella	False
684	Odoribacter	Aggregatibacter	False
685	Odoribacter	Haemophilus	False
686	Odoribacter	Pseudomonas	False
687	Odoribacter	Synergistes	False
688	Odoribacter	Akkermansia	False
689	Odoribacter	PhiCD119likevirus	False
690	Odoribacter	P22likevirus	False
691	Odoribacter	Podoviridae_noname	False
692	Odoribacter	C2likevirus	False
693	Odoribacter	Siphoviridae_noname	False
694	Odoribacter	Mastadenovirus	False
695	Parabacteroides	Porphyromonas	False
696	Parabacteroides	Paraprevotella	True
697	Parabacteroides	Prevotella	False
698	Parabacteroides	Alistipes	True
699	Parabacteroides	Lactobacillus	False
700	Parabacteroides	Streptococcus	False
701	Parabacteroides	Butyricicoccus	False
702	Parabacteroides	Clostridium	False
703	Parabacteroides	Anaerococcus	False
704	Parabacteroides	Peptoniphilus	False
705	Parabacteroides	Clostridiales_noname	False
706	Parabacteroides	Flavonifractor	False
707	Parabacteroides	Eubacterium	False
708	Parabacteroides	Anaerostipes	False
709	Parabacteroides	Blautia	False
710	Parabacteroides	Butyrivibrio	False
711	Parabacteroides	Cellulosilyticum	False
712	Parabacteroides	Coprococcus	False
713	Parabacteroides	Dorea	False
714	Parabacteroides	Lachnospiraceae_noname	False
715	Parabacteroides	Roseburia	False
716	Parabacteroides	Oscillibacter	False
717	Parabacteroides	Peptostreptococcaceae_noname	True
718	Parabacteroides	Peptostreptococcus	True
719	Parabacteroides	Faecalibacterium	False
720	Parabacteroides	Ruminococcaceae_noname	False
721	Parabacteroides	Ruminococcus	False
722	Parabacteroides	Subdoligranulum	False
723	Parabacteroides	Catenibacterium	False
724	Parabacteroides	Coprobacillus	True
725	Parabacteroides	Erysipelotrichaceae_noname	False
726	Parabacteroides	Acidaminococcaceae_unclassified	False
727	Parabacteroides	Acidaminococcus	False
728	Parabacteroides	Phascolarctobacterium	False
729	Parabacteroides	Dialister	False
730	Parabacteroides	Megamonas	False
731	Parabacteroides	Megasphaera	False
732	Parabacteroides	Mitsuokella	False
733	Parabacteroides	Veillonella	False
734	Parabacteroides	Fusobacterium	False
735	Parabacteroides	Burkholderiales_noname	False
736	Parabacteroides	Oxalobacter	True
737	Parabacteroides	Parasutterella	False
738	Parabacteroides	Sutterella	False
739	Parabacteroides	Sutterellaceae_unclassified	False
740	Parabacteroides	Bilophila	False
741	Parabacteroides	Desulfovibrio	False
742	Parabacteroides	Enterobacter	False
743	Parabacteroides	Escherichia	False
744	Parabacteroides	Klebsiella	False
745	Parabacteroides	Morganella	False
746	Parabacteroides	Proteus	False
747	Parabacteroides	Raoultella	False
748	Parabacteroides	Aggregatibacter	False
749	Parabacteroides	Haemophilus	False
750	Parabacteroides	Pseudomonas	False
751	Parabacteroides	Synergistes	False
752	Parabacteroides	Akkermansia	True
753	Parabacteroides	PhiCD119likevirus	False
754	Parabacteroides	P22likevirus	False
755	Parabacteroides	Podoviridae_noname	False
756	Parabacteroides	C2likevirus	False
757	Parabacteroides	Siphoviridae_noname	False
758	Parabacteroides	Mastadenovirus	False
759	Porphyromonas	Paraprevotella	False
760	Porphyromonas	Prevotella	False
761	Porphyromonas	Alistipes	False
762	Porphyromonas	Lactobacillus	False
763	Porphyromonas	Streptococcus	False
764	Porphyromonas	Butyricicoccus	False
765	Porphyromonas	Clostridium	False
766	Porphyromonas	Anaerococcus	False
767	Porphyromonas	Peptoniphilus	False
768	Porphyromonas	Clostridiales_noname	False
769	Porphyromonas	Flavonifractor	False
770	Porphyromonas	Eubacterium	False
771	Porphyromonas	Anaerostipes	False
772	Porphyromonas	Blautia	False
773	Porphyromonas	Butyrivibrio	False
774	Porphyromonas	Cellulosilyticum	False
775	Porphyromonas	Coprococcus	False
776	Porphyromonas	Dorea	False
777	Porphyromonas	Lachnospiraceae_noname	False
778	Porphyromonas	Roseburia	False
779	Porphyromonas	Oscillibacter	False
780	Porphyromonas	Peptostreptococcaceae_noname	False
781	Porphyromonas	Peptostreptococcus	False
782	Porphyromonas	Faecalibacterium	False
783	Porphyromonas	Ruminococcaceae_noname	False
784	Porphyromonas	Ruminococcus	False
785	Porphyromonas	Subdoligranulum	False
786	Porphyromonas	Catenibacterium	False
787	Porphyromonas	Coprobacillus	False
788	Porphyromonas	Erysipelotrichaceae_noname	False
789	Porphyromonas	Acidaminococcaceae_unclassified	False
790	Porphyromonas	Acidaminococcus	False
791	Porphyromonas	Phascolarctobacterium	False
792	Porphyromonas	Dialister	False
793	Porphyromonas	Megamonas	False
794	Porphyromonas	Megasphaera	False
795	Porphyromonas	Mitsuokella	False
796	Porphyromonas	Veillonella	False
797	Porphyromonas	Fusobacterium	False
798	Porphyromonas	Burkholderiales_noname	False
799	Porphyromonas	Oxalobacter	True
800	Porphyromonas	Parasutterella	False
801	Porphyromonas	Sutterella	False
802	Porphyromonas	Sutterellaceae_unclassified	False
803	Porphyromonas	Bilophila	False
804	Porphyromonas	Desulfovibrio	False
805	Porphyromonas	Enterobacter	False
806	Porphyromonas	Escherichia	False
807	Porphyromonas	Klebsiella	False
808	Porphyromonas	Morganella	False
809	Porphyromonas	Proteus	False
810	Porphyromonas	Raoultella	False
811	Porphyromonas	Aggregatibacter	False
812	Porphyromonas	Haemophilus	False
813	Porphyromonas	Pseudomonas	False
814	Porphyromonas	Synergistes	True
815	Porphyromonas	Akkermansia	False
816	Porphyromonas	PhiCD119likevirus	False
817	Porphyromonas	P22likevirus	False
818	Porphyromonas	Podoviridae_noname	False
819	Porphyromonas	C2likevirus	False
820	Porphyromonas	Siphoviridae_noname	False
821	Porphyromonas	Mastadenovirus	False
822	Paraprevotella	Prevotella	False
823	Paraprevotella	Alistipes	False
824	Paraprevotella	Lactobacillus	False
825	Paraprevotella	Streptococcus	False
826	Paraprevotella	Butyricicoccus	False
827	Paraprevotella	Clostridium	False
828	Paraprevotella	Anaerococcus	False
829	Paraprevotella	Peptoniphilus	False
830	Paraprevotella	Clostridiales_noname	False
831	Paraprevotella	Flavonifractor	False
832	Paraprevotella	Eubacterium	True
833	Paraprevotella	Anaerostipes	False
834	Paraprevotella	Blautia	False
835	Paraprevotella	Butyrivibrio	False
836	Paraprevotella	Cellulosilyticum	False
837	Paraprevotella	Coprococcus	False
838	Paraprevotella	Dorea	False
839	Paraprevotella	Lachnospiraceae_noname	False
840	Paraprevotella	Roseburia	False
841	Paraprevotella	Oscillibacter	False
842	Paraprevotella	Peptostreptococcaceae_noname	False
843	Paraprevotella	Peptostreptococcus	False
844	Paraprevotella	Faecalibacterium	False
845	Paraprevotella	Ruminococcaceae_noname	False
846	Paraprevotella	Ruminococcus	False
847	Paraprevotella	Subdoligranulum	False
848	Paraprevotella	Catenibacterium	False
849	Paraprevotella	Coprobacillus	False
850	Paraprevotella	Erysipelotrichaceae_noname	False
851	Paraprevotella	Acidaminococcaceae_unclassified	False
852	Paraprevotella	Acidaminococcus	False
853	Paraprevotella	Phascolarctobacterium	False
854	Paraprevotella	Dialister	False
855	Paraprevotella	Megamonas	False
856	Paraprevotella	Megasphaera	False
857	Paraprevotella	Mitsuokella	False
858	Paraprevotella	Veillonella	False
859	Paraprevotella	Fusobacterium	False
860	Paraprevotella	Burkholderiales_noname	False
861	Paraprevotella	Oxalobacter	False
862	Paraprevotella	Parasutterella	False
863	Paraprevotella	Sutterella	False
864	Paraprevotella	Sutterellaceae_unclassified	False
865	Paraprevotella	Bilophila	False
866	Paraprevotella	Desulfovibrio	False
867	Paraprevotella	Enterobacter	False
868	Paraprevotella	Escherichia	False
869	Paraprevotella	Klebsiella	False
870	Paraprevotella	Morganella	False
871	Paraprevotella	Proteus	False
872	Paraprevotella	Raoultella	False
873	Paraprevotella	Aggregatibacter	False
874	Paraprevotella	Haemophilus	False
875	Paraprevotella	Pseudomonas	False
876	Paraprevotella	Synergistes	False
877	Paraprevotella	Akkermansia	False
878	Paraprevotella	PhiCD119likevirus	False
879	Paraprevotella	P22likevirus	False
880	Paraprevotella	Podoviridae_noname	False
881	Paraprevotella	C2likevirus	False
882	Paraprevotella	Siphoviridae_noname	False
883	Paraprevotella	Mastadenovirus	False
884	Prevotella	Alistipes	False
885	Prevotella	Lactobacillus	False
886	Prevotella	Streptococcus	False
887	Prevotella	Butyricicoccus	False
888	Prevotella	Clostridium	False
889	Prevotella	Anaerococcus	False
890	Prevotella	Peptoniphilus	False
891	Prevotella	Clostridiales_noname	False
892	Prevotella	Flavonifractor	False
893	Prevotella	Eubacterium	False
894	Prevotella	Anaerostipes	False
895	Prevotella	Blautia	False
896	Prevotella	Butyrivibrio	False
897	Prevotella	Cellulosilyticum	False
898	Prevotella	Coprococcus	False
899	Prevotella	Dorea	False
900	Prevotella	Lachnospiraceae_noname	False
901	Prevotella	Roseburia	False
902	Prevotella	Oscillibacter	False
903	Prevotella	Peptostreptococcaceae_noname	False
904	Prevotella	Peptostreptococcus	False
905	Prevotella	Faecalibacterium	False
906	Prevotella	Ruminococcaceae_noname	False
907	Prevotella	Ruminococcus	False
908	Prevotella	Subdoligranulum	False
909	Prevotella	Catenibacterium	False
910	Prevotella	Coprobacillus	False
911	Prevotella	Erysipelotrichaceae_noname	False
912	Prevotella	Acidaminococcaceae_unclassified	False
913	Prevotella	Acidaminococcus	False
914	Prevotella	Phascolarctobacterium	False
915	Prevotella	Dialister	False
916	Prevotella	Megamonas	True
917	Prevotella	Megasphaera	False
918	Prevotella	Mitsuokella	False
919	Prevotella	Veillonella	False
920	Prevotella	Fusobacterium	False
921	Prevotella	Burkholderiales_noname	False
922	Prevotella	Oxalobacter	False
923	Prevotella	Parasutterella	False
924	Prevotella	Sutterella	False
925	Prevotella	Sutterellaceae_unclassified	True
926	Prevotella	Bilophila	False
927	Prevotella	Desulfovibrio	False
928	Prevotella	Enterobacter	False
929	Prevotella	Escherichia	False
930	Prevotella	Klebsiella	False
931	Prevotella	Morganella	False
932	Prevotella	Proteus	False
933	Prevotella	Raoultella	False
934	Prevotella	Aggregatibacter	False
935	Prevotella	Haemophilus	False
936	Prevotella	Pseudomonas	False
937	Prevotella	Synergistes	False
938	Prevotella	Akkermansia	False
939	Prevotella	PhiCD119likevirus	False
940	Prevotella	P22likevirus	False
941	Prevotella	Podoviridae_noname	False
942	Prevotella	C2likevirus	False
943	Prevotella	Siphoviridae_noname	False
944	Prevotella	Mastadenovirus	False
945	Alistipes	Lactobacillus	False
946	Alistipes	Streptococcus	False
947	Alistipes	Butyricicoccus	False
948	Alistipes	Clostridium	True
949	Alistipes	Anaerococcus	False
950	Alistipes	Peptoniphilus	False
951	Alistipes	Clostridiales_noname	False
952	Alistipes	Flavonifractor	False
953	Alistipes	Eubacterium	False
954	Alistipes	Anaerostipes	False
955	Alistipes	Blautia	False
956	Alistipes	Butyrivibrio	False
957	Alistipes	Cellulosilyticum	False
958	Alistipes	Coprococcus	False
959	Alistipes	Dorea	False
960	Alistipes	Lachnospiraceae_noname	False
961	Alistipes	Roseburia	False
962	Alistipes	Oscillibacter	False
963	Alistipes	Peptostreptococcaceae_noname	False
964	Alistipes	Peptostreptococcus	False
965	Alistipes	Faecalibacterium	False
966	Alistipes	Ruminococcaceae_noname	False
967	Alistipes	Ruminococcus	True
968	Alistipes	Subdoligranulum	False
969	Alistipes	Catenibacterium	False
970	Alistipes	Coprobacillus	False
971	Alistipes	Erysipelotrichaceae_noname	False
972	Alistipes	Acidaminococcaceae_unclassified	False
973	Alistipes	Acidaminococcus	False
974	Alistipes	Phascolarctobacterium	True
975	Alistipes	Dialister	False
976	Alistipes	Megamonas	False
977	Alistipes	Megasphaera	False
978	Alistipes	Mitsuokella	False
979	Alistipes	Veillonella	False
980	Alistipes	Fusobacterium	False
981	Alistipes	Burkholderiales_noname	False
982	Alistipes	Oxalobacter	False
983	Alistipes	Parasutterella	False
984	Alistipes	Sutterella	True
985	Alistipes	Sutterellaceae_unclassified	True
986	Alistipes	Bilophila	False
987	Alistipes	Desulfovibrio	False
988	Alistipes	Enterobacter	False
989	Alistipes	Escherichia	True
990	Alistipes	Klebsiella	False
991	Alistipes	Morganella	False
992	Alistipes	Proteus	False
993	Alistipes	Raoultella	False
994	Alistipes	Aggregatibacter	False
995	Alistipes	Haemophilus	False
996	Alistipes	Pseudomonas	False
997	Alistipes	Synergistes	False
998	Alistipes	Akkermansia	False
999	Alistipes	PhiCD119likevirus	False
1000	Alistipes	P22likevirus	False
1001	Alistipes	Podoviridae_noname	False
1002	Alistipes	C2likevirus	False
1003	Alistipes	Siphoviridae_noname	False
1004	Alistipes	Mastadenovirus	False
1005	Lactobacillus	Streptococcus	False
1006	Lactobacillus	Butyricicoccus	False
1007	Lactobacillus	Clostridium	False
1008	Lactobacillus	Anaerococcus	False
1009	Lactobacillus	Peptoniphilus	False
1010	Lactobacillus	Clostridiales_noname	False
1011	Lactobacillus	Flavonifractor	False
1012	Lactobacillus	Eubacterium	False
1013	Lactobacillus	Anaerostipes	False
1014	Lactobacillus	Blautia	False
1015	Lactobacillus	Butyrivibrio	False
1016	Lactobacillus	Cellulosilyticum	False
1017	Lactobacillus	Coprococcus	False
1018	Lactobacillus	Dorea	False
1019	Lactobacillus	Lachnospiraceae_noname	False
1020	Lactobacillus	Roseburia	False
1021	Lactobacillus	Oscillibacter	False
1022	Lactobacillus	Peptostreptococcaceae_noname	False
1023	Lactobacillus	Peptostreptococcus	False
1024	Lactobacillus	Faecalibacterium	False
1025	Lactobacillus	Ruminococcaceae_noname	False
1026	Lactobacillus	Ruminococcus	False
1027	Lactobacillus	Subdoligranulum	False
1028	Lactobacillus	Catenibacterium	False
1029	Lactobacillus	Coprobacillus	False
1030	Lactobacillus	Erysipelotrichaceae_noname	False
1031	Lactobacillus	Acidaminococcaceae_unclassified	False
1032	Lactobacillus	Acidaminococcus	False
1033	Lactobacillus	Phascolarctobacterium	False
1034	Lactobacillus	Dialister	False
1035	Lactobacillus	Megamonas	False
1036	Lactobacillus	Megasphaera	False
1037	Lactobacillus	Mitsuokella	False
1038	Lactobacillus	Veillonella	False
1039	Lactobacillus	Fusobacterium	True
1040	Lactobacillus	Burkholderiales_noname	False
1041	Lactobacillus	Oxalobacter	False
1042	Lactobacillus	Parasutterella	False
1043	Lactobacillus	Sutterella	False
1044	Lactobacillus	Sutterellaceae_unclassified	False
1045	Lactobacillus	Bilophila	False
1046	Lactobacillus	Desulfovibrio	False
1047	Lactobacillus	Enterobacter	False
1048	Lactobacillus	Escherichia	False
1049	Lactobacillus	Klebsiella	False
1050	Lactobacillus	Morganella	False
1051	Lactobacillus	Proteus	False
1052	Lactobacillus	Raoultella	False
1053	Lactobacillus	Aggregatibacter	False
1054	Lactobacillus	Haemophilus	False
1055	Lactobacillus	Pseudomonas	False
1056	Lactobacillus	Synergistes	False
1057	Lactobacillus	Akkermansia	False
1058	Lactobacillus	PhiCD119likevirus	False
1059	Lactobacillus	P22likevirus	False
1060	Lactobacillus	Podoviridae_noname	False
1061	Lactobacillus	C2likevirus	False
1062	Lactobacillus	Siphoviridae_noname	False
1063	Lactobacillus	Mastadenovirus	False
1064	Streptococcus	Butyricicoccus	False
1065	Streptococcus	Clostridium	False
1066	Streptococcus	Anaerococcus	True
1067	Streptococcus	Peptoniphilus	False
1068	Streptococcus	Clostridiales_noname	False
1069	Streptococcus	Flavonifractor	False
1070	Streptococcus	Eubacterium	False
1071	Streptococcus	Anaerostipes	False
1072	Streptococcus	Blautia	False
1073	Streptococcus	Butyrivibrio	False
1074	Streptococcus	Cellulosilyticum	False
1075	Streptococcus	Coprococcus	True
1076	Streptococcus	Dorea	False
1077	Streptococcus	Lachnospiraceae_noname	False
1078	Streptococcus	Roseburia	False
1079	Streptococcus	Oscillibacter	False
1080	Streptococcus	Peptostreptococcaceae_noname	False
1081	Streptococcus	Peptostreptococcus	False
1082	Streptococcus	Faecalibacterium	False
1083	Streptococcus	Ruminococcaceae_noname	False
1084	Streptococcus	Ruminococcus	False
1085	Streptococcus	Subdoligranulum	False
1086	Streptococcus	Catenibacterium	False
1087	Streptococcus	Coprobacillus	False
1088	Streptococcus	Erysipelotrichaceae_noname	False
1089	Streptococcus	Acidaminococcaceae_unclassified	False
1090	Streptococcus	Acidaminococcus	False
1091	Streptococcus	Phascolarctobacterium	False
1092	Streptococcus	Dialister	False
1093	Streptococcus	Megamonas	False
1094	Streptococcus	Megasphaera	False
1095	Streptococcus	Mitsuokella	False
1096	Streptococcus	Veillonella	False
1097	Streptococcus	Fusobacterium	False
1098	Streptococcus	Burkholderiales_noname	False
1099	Streptococcus	Oxalobacter	False
1100	Streptococcus	Parasutterella	False
1101	Streptococcus	Sutterella	False
1102	Streptococcus	Sutterellaceae_unclassified	False
1103	Streptococcus	Bilophila	False
1104	Streptococcus	Desulfovibrio	False
1105	Streptococcus	Enterobacter	False
1106	Streptococcus	Escherichia	False
1107	Streptococcus	Klebsiella	False
1108	Streptococcus	Morganella	False
1109	Streptococcus	Proteus	False
1110	Streptococcus	Raoultella	False
1111	Streptococcus	Aggregatibacter	False
1112	Streptococcus	Haemophilus	False
1113	Streptococcus	Pseudomonas	False
1114	Streptococcus	Synergistes	True
1115	Streptococcus	Akkermansia	False
1116	Streptococcus	PhiCD119likevirus	False
1117	Streptococcus	P22likevirus	False
1118	Streptococcus	Podoviridae_noname	False
1119	Streptococcus	C2likevirus	False
1120	Streptococcus	Siphoviridae_noname	False
1121	Streptococcus	Mastadenovirus	False
1122	Butyricicoccus	Clostridium	True
1123	Butyricicoccus	Anaerococcus	False
1124	Butyricicoccus	Peptoniphilus	False
1125	Butyricicoccus	Clostridiales_noname	False
1126	Butyricicoccus	Flavonifractor	False
1127	Butyricicoccus	Eubacterium	False
1128	Butyricicoccus	Anaerostipes	False
1129	Butyricicoccus	Blautia	False
1130	Butyricicoccus	Butyrivibrio	False
1131	Butyricicoccus	Cellulosilyticum	False
1132	Butyricicoccus	Coprococcus	False
1133	Butyricicoccus	Dorea	False
1134	Butyricicoccus	Lachnospiraceae_noname	False
1135	Butyricicoccus	Roseburia	True
1136	Butyricicoccus	Oscillibacter	False
1137	Butyricicoccus	Peptostreptococcaceae_noname	False
1138	Butyricicoccus	Peptostreptococcus	False
1139	Butyricicoccus	Faecalibacterium	True
1140	Butyricicoccus	Ruminococcaceae_noname	False
1141	Butyricicoccus	Ruminococcus	False
1142	Butyricicoccus	Subdoligranulum	False
1143	Butyricicoccus	Catenibacterium	False
1144	Butyricicoccus	Coprobacillus	False
1145	Butyricicoccus	Erysipelotrichaceae_noname	False
1146	Butyricicoccus	Acidaminococcaceae_unclassified	False
1147	Butyricicoccus	Acidaminococcus	False
1148	Butyricicoccus	Phascolarctobacterium	False
1149	Butyricicoccus	Dialister	False
1150	Butyricicoccus	Megamonas	False
1151	Butyricicoccus	Megasphaera	False
1152	Butyricicoccus	Mitsuokella	False
1153	Butyricicoccus	Veillonella	False
1154	Butyricicoccus	Fusobacterium	False
1155	Butyricicoccus	Burkholderiales_noname	False
1156	Butyricicoccus	Oxalobacter	False
1157	Butyricicoccus	Parasutterella	False
1158	Butyricicoccus	Sutterella	False
1159	Butyricicoccus	Sutterellaceae_unclassified	False
1160	Butyricicoccus	Bilophila	False
1161	Butyricicoccus	Desulfovibrio	False
1162	Butyricicoccus	Enterobacter	False
1163	Butyricicoccus	Escherichia	False
1164	Butyricicoccus	Klebsiella	False
1165	Butyricicoccus	Morganella	False
1166	Butyricicoccus	Proteus	False
1167	Butyricicoccus	Raoultella	False
1168	Butyricicoccus	Aggregatibacter	False
1169	Butyricicoccus	Haemophilus	False
1170	Butyricicoccus	Pseudomonas	False
1171	Butyricicoccus	Synergistes	False
1172	Butyricicoccus	Akkermansia	False
1173	Butyricicoccus	PhiCD119likevirus	False
1174	Butyricicoccus	P22likevirus	False
1175	Butyricicoccus	Podoviridae_noname	False
1176	Butyricicoccus	C2likevirus	False
1177	Butyricicoccus	Siphoviridae_noname	False
1178	Butyricicoccus	Mastadenovirus	False
1179	Clostridium	Anaerococcus	False
1180	Clostridium	Peptoniphilus	False
1181	Clostridium	Clostridiales_noname	False
1182	Clostridium	Flavonifractor	False
1183	Clostridium	Eubacterium	False
1184	Clostridium	Anaerostipes	False
1185	Clostridium	Blautia	False
1186	Clostridium	Butyrivibrio	False
1187	Clostridium	Cellulosilyticum	True
1188	Clostridium	Coprococcus	False
1189	Clostridium	Dorea	False
1190	Clostridium	Lachnospiraceae_noname	False
1191	Clostridium	Roseburia	True
1192	Clostridium	Oscillibacter	False
1193	Clostridium	Peptostreptococcaceae_noname	False
1194	Clostridium	Peptostreptococcus	False
1195	Clostridium	Faecalibacterium	True
1196	Clostridium	Ruminococcaceae_noname	False
1197	Clostridium	Ruminococcus	False
1198	Clostridium	Subdoligranulum	False
1199	Clostridium	Catenibacterium	False
1200	Clostridium	Coprobacillus	False
1201	Clostridium	Erysipelotrichaceae_noname	False
1202	Clostridium	Acidaminococcaceae_unclassified	False
1203	Clostridium	Acidaminococcus	False
1204	Clostridium	Phascolarctobacterium	False
1205	Clostridium	Dialister	False
1206	Clostridium	Megamonas	False
1207	Clostridium	Megasphaera	False
1208	Clostridium	Mitsuokella	False
1209	Clostridium	Veillonella	True
1210	Clostridium	Fusobacterium	False
1211	Clostridium	Burkholderiales_noname	False
1212	Clostridium	Oxalobacter	False
1213	Clostridium	Parasutterella	False
1214	Clostridium	Sutterella	False
1215	Clostridium	Sutterellaceae_unclassified	False
1216	Clostridium	Bilophila	False
1217	Clostridium	Desulfovibrio	False
1218	Clostridium	Enterobacter	False
1219	Clostridium	Escherichia	True
1220	Clostridium	Klebsiella	False
1221	Clostridium	Morganella	False
1222	Clostridium	Proteus	True
1223	Clostridium	Raoultella	True
1224	Clostridium	Aggregatibacter	True
1225	Clostridium	Haemophilus	False
1226	Clostridium	Pseudomonas	False
1227	Clostridium	Synergistes	False
1228	Clostridium	Akkermansia	False
1229	Clostridium	PhiCD119likevirus	True
1230	Clostridium	P22likevirus	False
1231	Clostridium	Podoviridae_noname	False
1232	Clostridium	C2likevirus	True
1233	Clostridium	Siphoviridae_noname	False
1234	Clostridium	Mastadenovirus	False
1235	Anaerococcus	Peptoniphilus	False
1236	Anaerococcus	Clostridiales_noname	False
1237	Anaerococcus	Flavonifractor	False
1238	Anaerococcus	Eubacterium	False
1239	Anaerococcus	Anaerostipes	False
1240	Anaerococcus	Blautia	False
1241	Anaerococcus	Butyrivibrio	False
1242	Anaerococcus	Cellulosilyticum	False
1243	Anaerococcus	Coprococcus	False
1244	Anaerococcus	Dorea	False
1245	Anaerococcus	Lachnospiraceae_noname	False
1246	Anaerococcus	Roseburia	False
1247	Anaerococcus	Oscillibacter	False
1248	Anaerococcus	Peptostreptococcaceae_noname	False
1249	Anaerococcus	Peptostreptococcus	False
1250	Anaerococcus	Faecalibacterium	False
1251	Anaerococcus	Ruminococcaceae_noname	False
1252	Anaerococcus	Ruminococcus	False
1253	Anaerococcus	Subdoligranulum	False
1254	Anaerococcus	Catenibacterium	False
1255	Anaerococcus	Coprobacillus	False
1256	Anaerococcus	Erysipelotrichaceae_noname	False
1257	Anaerococcus	Acidaminococcaceae_unclassified	False
1258	Anaerococcus	Acidaminococcus	False
1259	Anaerococcus	Phascolarctobacterium	False
1260	Anaerococcus	Dialister	False
1261	Anaerococcus	Megamonas	False
1262	Anaerococcus	Megasphaera	False
1263	Anaerococcus	Mitsuokella	False
1264	Anaerococcus	Veillonella	False
1265	Anaerococcus	Fusobacterium	False
1266	Anaerococcus	Burkholderiales_noname	False
1267	Anaerococcus	Oxalobacter	False
1268	Anaerococcus	Parasutterella	False
1269	Anaerococcus	Sutterella	False
1270	Anaerococcus	Sutterellaceae_unclassified	False
1271	Anaerococcus	Bilophila	False
1272	Anaerococcus	Desulfovibrio	False
1273	Anaerococcus	Enterobacter	False
1274	Anaerococcus	Escherichia	False
1275	Anaerococcus	Klebsiella	False
1276	Anaerococcus	Morganella	False
1277	Anaerococcus	Proteus	False
1278	Anaerococcus	Raoultella	False
1279	Anaerococcus	Aggregatibacter	False
1280	Anaerococcus	Haemophilus	False
1281	Anaerococcus	Pseudomonas	True
1282	Anaerococcus	Synergistes	False
1283	Anaerococcus	Akkermansia	False
1284	Anaerococcus	PhiCD119likevirus	False
1285	Anaerococcus	P22likevirus	False
1286	Anaerococcus	Podoviridae_noname	False
1287	Anaerococcus	C2likevirus	False
1288	Anaerococcus	Siphoviridae_noname	False
1289	Anaerococcus	Mastadenovirus	False
1290	Peptoniphilus	Clostridiales_noname	False
1291	Peptoniphilus	Flavonifractor	False
1292	Peptoniphilus	Eubacterium	False
1293	Peptoniphilus	Anaerostipes	False
1294	Peptoniphilus	Blautia	False
1295	Peptoniphilus	Butyrivibrio	False
1296	Peptoniphilus	Cellulosilyticum	False
1297	Peptoniphilus	Coprococcus	False
1298	Peptoniphilus	Dorea	False
1299	Peptoniphilus	Lachnospiraceae_noname	False
1300	Peptoniphilus	Roseburia	False
1301	Peptoniphilus	Oscillibacter	False
1302	Peptoniphilus	Peptostreptococcaceae_noname	False
1303	Peptoniphilus	Peptostreptococcus	False
1304	Peptoniphilus	Faecalibacterium	False
1305	Peptoniphilus	Ruminococcaceae_noname	False
1306	Peptoniphilus	Ruminococcus	False
1307	Peptoniphilus	Subdoligranulum	False
1308	Peptoniphilus	Catenibacterium	False
1309	Peptoniphilus	Coprobacillus	False
1310	Peptoniphilus	Erysipelotrichaceae_noname	False
1311	Peptoniphilus	Acidaminococcaceae_unclassified	False
1312	Peptoniphilus	Acidaminococcus	False
1313	Peptoniphilus	Phascolarctobacterium	False
1314	Peptoniphilus	Dialister	False
1315	Peptoniphilus	Megamonas	False
1316	Peptoniphilus	Megasphaera	False
1317	Peptoniphilus	Mitsuokella	False
1318	Peptoniphilus	Veillonella	False
1319	Peptoniphilus	Fusobacterium	False
1320	Peptoniphilus	Burkholderiales_noname	False
1321	Peptoniphilus	Oxalobacter	True
1322	Peptoniphilus	Parasutterella	False
1323	Peptoniphilus	Sutterella	False
1324	Peptoniphilus	Sutterellaceae_unclassified	False
1325	Peptoniphilus	Bilophila	False
1326	Peptoniphilus	Desulfovibrio	False
1327	Peptoniphilus	Enterobacter	False
1328	Peptoniphilus	Escherichia	False
1329	Peptoniphilus	Klebsiella	False
1330	Peptoniphilus	Morganella	False
1331	Peptoniphilus	Proteus	False
1332	Peptoniphilus	Raoultella	False
1333	Peptoniphilus	Aggregatibacter	False
1334	Peptoniphilus	Haemophilus	False
1335	Peptoniphilus	Pseudomonas	False
1336	Peptoniphilus	Synergistes	False
1337	Peptoniphilus	Akkermansia	False
1338	Peptoniphilus	PhiCD119likevirus	False
1339	Peptoniphilus	P22likevirus	False
1340	Peptoniphilus	Podoviridae_noname	False
1341	Peptoniphilus	C2likevirus	False
1342	Peptoniphilus	Siphoviridae_noname	False
1343	Peptoniphilus	Mastadenovirus	False
1344	Clostridiales_noname	Flavonifractor	False
1345	Clostridiales_noname	Eubacterium	False
1346	Clostridiales_noname	Anaerostipes	False
1347	Clostridiales_noname	Blautia	False
1348	Clostridiales_noname	Butyrivibrio	False
1349	Clostridiales_noname	Cellulosilyticum	False
1350	Clostridiales_noname	Coprococcus	False
1351	Clostridiales_noname	Dorea	False
1352	Clostridiales_noname	Lachnospiraceae_noname	False
1353	Clostridiales_noname	Roseburia	False
1354	Clostridiales_noname	Oscillibacter	False
1355	Clostridiales_noname	Peptostreptococcaceae_noname	False
1356	Clostridiales_noname	Peptostreptococcus	False
1357	Clostridiales_noname	Faecalibacterium	False
1358	Clostridiales_noname	Ruminococcaceae_noname	False
1359	Clostridiales_noname	Ruminococcus	False
1360	Clostridiales_noname	Subdoligranulum	False
1361	Clostridiales_noname	Catenibacterium	False
1362	Clostridiales_noname	Coprobacillus	False
1363	Clostridiales_noname	Erysipelotrichaceae_noname	False
1364	Clostridiales_noname	Acidaminococcaceae_unclassified	False
1365	Clostridiales_noname	Acidaminococcus	False
1366	Clostridiales_noname	Phascolarctobacterium	False
1367	Clostridiales_noname	Dialister	False
1368	Clostridiales_noname	Megamonas	False
1369	Clostridiales_noname	Megasphaera	False
1370	Clostridiales_noname	Mitsuokella	False
1371	Clostridiales_noname	Veillonella	False
1372	Clostridiales_noname	Fusobacterium	False
1373	Clostridiales_noname	Burkholderiales_noname	False
1374	Clostridiales_noname	Oxalobacter	False
1375	Clostridiales_noname	Parasutterella	False
1376	Clostridiales_noname	Sutterella	False
1377	Clostridiales_noname	Sutterellaceae_unclassified	False
1378	Clostridiales_noname	Bilophila	False
1379	Clostridiales_noname	Desulfovibrio	False
1380	Clostridiales_noname	Enterobacter	False
1381	Clostridiales_noname	Escherichia	False
1382	Clostridiales_noname	Klebsiella	False
1383	Clostridiales_noname	Morganella	False
1384	Clostridiales_noname	Proteus	False
1385	Clostridiales_noname	Raoultella	False
1386	Clostridiales_noname	Aggregatibacter	False
1387	Clostridiales_noname	Haemophilus	False
1388	Clostridiales_noname	Pseudomonas	False
1389	Clostridiales_noname	Synergistes	False
1390	Clostridiales_noname	Akkermansia	False
1391	Clostridiales_noname	PhiCD119likevirus	False
1392	Clostridiales_noname	P22likevirus	False
1393	Clostridiales_noname	Podoviridae_noname	False
1394	Clostridiales_noname	C2likevirus	False
1395	Clostridiales_noname	Siphoviridae_noname	False
1396	Clostridiales_noname	Mastadenovirus	False
1397	Flavonifractor	Eubacterium	False
1398	Flavonifractor	Anaerostipes	True
1399	Flavonifractor	Blautia	True
1400	Flavonifractor	Butyrivibrio	False
1401	Flavonifractor	Cellulosilyticum	False
1402	Flavonifractor	Coprococcus	False
1403	Flavonifractor	Dorea	False
1404	Flavonifractor	Lachnospiraceae_noname	False
1405	Flavonifractor	Roseburia	False
1406	Flavonifractor	Oscillibacter	False
1407	Flavonifractor	Peptostreptococcaceae_noname	False
1408	Flavonifractor	Peptostreptococcus	False
1409	Flavonifractor	Faecalibacterium	False
1410	Flavonifractor	Ruminococcaceae_noname	False
1411	Flavonifractor	Ruminococcus	False
1412	Flavonifractor	Subdoligranulum	False
1413	Flavonifractor	Catenibacterium	False
1414	Flavonifractor	Coprobacillus	False
1415	Flavonifractor	Erysipelotrichaceae_noname	False
1416	Flavonifractor	Acidaminococcaceae_unclassified	False
1417	Flavonifractor	Acidaminococcus	False
1418	Flavonifractor	Phascolarctobacterium	False
1419	Flavonifractor	Dialister	False
1420	Flavonifractor	Megamonas	False
1421	Flavonifractor	Megasphaera	False
1422	Flavonifractor	Mitsuokella	False
1423	Flavonifractor	Veillonella	False
1424	Flavonifractor	Fusobacterium	False
1425	Flavonifractor	Burkholderiales_noname	False
1426	Flavonifractor	Oxalobacter	False
1427	Flavonifractor	Parasutterella	False
1428	Flavonifractor	Sutterella	False
1429	Flavonifractor	Sutterellaceae_unclassified	False
1430	Flavonifractor	Bilophila	False
1431	Flavonifractor	Desulfovibrio	False
1432	Flavonifractor	Enterobacter	False
1433	Flavonifractor	Escherichia	False
1434	Flavonifractor	Klebsiella	False
1435	Flavonifractor	Morganella	False
1436	Flavonifractor	Proteus	False
1437	Flavonifractor	Raoultella	False
1438	Flavonifractor	Aggregatibacter	False
1439	Flavonifractor	Haemophilus	False
1440	Flavonifractor	Pseudomonas	False
1441	Flavonifractor	Synergistes	False
1442	Flavonifractor	Akkermansia	False
1443	Flavonifractor	PhiCD119likevirus	False
1444	Flavonifractor	P22likevirus	False
1445	Flavonifractor	Podoviridae_noname	False
1446	Flavonifractor	C2likevirus	False
1447	Flavonifractor	Siphoviridae_noname	False
1448	Flavonifractor	Mastadenovirus	False
1449	Eubacterium	Anaerostipes	False
1450	Eubacterium	Blautia	False
1451	Eubacterium	Butyrivibrio	False
1452	Eubacterium	Cellulosilyticum	False
1453	Eubacterium	Coprococcus	False
1454	Eubacterium	Dorea	False
1455	Eubacterium	Lachnospiraceae_noname	False
1456	Eubacterium	Roseburia	False
1457	Eubacterium	Oscillibacter	False
1458	Eubacterium	Peptostreptococcaceae_noname	False
1459	Eubacterium	Peptostreptococcus	False
1460	Eubacterium	Faecalibacterium	False
1461	Eubacterium	Ruminococcaceae_noname	False
1462	Eubacterium	Ruminococcus	False
1463	Eubacterium	Subdoligranulum	False
1464	Eubacterium	Catenibacterium	False
1465	Eubacterium	Coprobacillus	False
1466	Eubacterium	Erysipelotrichaceae_noname	False
1467	Eubacterium	Acidaminococcaceae_unclassified	False
1468	Eubacterium	Acidaminococcus	False
1469	Eubacterium	Phascolarctobacterium	False
1470	Eubacterium	Dialister	False
1471	Eubacterium	Megamonas	False
1472	Eubacterium	Megasphaera	False
1473	Eubacterium	Mitsuokella	False
1474	Eubacterium	Veillonella	False
1475	Eubacterium	Fusobacterium	False
1476	Eubacterium	Burkholderiales_noname	False
1477	Eubacterium	Oxalobacter	False
1478	Eubacterium	Parasutterella	False
1479	Eubacterium	Sutterella	False
1480	Eubacterium	Sutterellaceae_unclassified	False
1481	Eubacterium	Bilophila	False
1482	Eubacterium	Desulfovibrio	False
1483	Eubacterium	Enterobacter	False
1484	Eubacterium	Escherichia	False
1485	Eubacterium	Klebsiella	False
1486	Eubacterium	Morganella	False
1487	Eubacterium	Proteus	False
1488	Eubacterium	Raoultella	False
1489	Eubacterium	Aggregatibacter	False
1490	Eubacterium	Haemophilus	False
1491	Eubacterium	Pseudomonas	False
1492	Eubacterium	Synergistes	False
1493	Eubacterium	Akkermansia	False
1494	Eubacterium	PhiCD119likevirus	False
1495	Eubacterium	P22likevirus	False
1496	Eubacterium	Podoviridae_noname	False
1497	Eubacterium	C2likevirus	True
1498	Eubacterium	Siphoviridae_noname	False
1499	Eubacterium	Mastadenovirus	False
1500	Anaerostipes	Blautia	False
1501	Anaerostipes	Butyrivibrio	False
1502	Anaerostipes	Cellulosilyticum	False
1503	Anaerostipes	Coprococcus	False
1504	Anaerostipes	Dorea	False
1505	Anaerostipes	Lachnospiraceae_noname	False
1506	Anaerostipes	Roseburia	False
1507	Anaerostipes	Oscillibacter	False
1508	Anaerostipes	Peptostreptococcaceae_noname	False
1509	Anaerostipes	Peptostreptococcus	False
1510	Anaerostipes	Faecalibacterium	False
1511	Anaerostipes	Ruminococcaceae_noname	False
1512	Anaerostipes	Ruminococcus	False
1513	Anaerostipes	Subdoligranulum	False
1514	Anaerostipes	Catenibacterium	False
1515	Anaerostipes	Coprobacillus	False
1516	Anaerostipes	Erysipelotrichaceae_noname	False
1517	Anaerostipes	Acidaminococcaceae_unclassified	False
1518	Anaerostipes	Acidaminococcus	False
1519	Anaerostipes	Phascolarctobacterium	False
1520	Anaerostipes	Dialister	False
1521	Anaerostipes	Megamonas	False
1522	Anaerostipes	Megasphaera	True
1523	Anaerostipes	Mitsuokella	False
1524	Anaerostipes	Veillonella	False
1525	Anaerostipes	Fusobacterium	False
1526	Anaerostipes	Burkholderiales_noname	False
1527	Anaerostipes	Oxalobacter	False
1528	Anaerostipes	Parasutterella	False
1529	Anaerostipes	Sutterella	False
1530	Anaerostipes	Sutterellaceae_unclassified	False
1531	Anaerostipes	Bilophila	False
1532	Anaerostipes	Desulfovibrio	False
1533	Anaerostipes	Enterobacter	False
1534	Anaerostipes	Escherichia	False
1535	Anaerostipes	Klebsiella	False
1536	Anaerostipes	Morganella	False
1537	Anaerostipes	Proteus	False
1538	Anaerostipes	Raoultella	False
1539	Anaerostipes	Aggregatibacter	True
1540	Anaerostipes	Haemophilus	False
1541	Anaerostipes	Pseudomonas	False
1542	Anaerostipes	Synergistes	False
1543	Anaerostipes	Akkermansia	False
1544	Anaerostipes	PhiCD119likevirus	False
1545	Anaerostipes	P22likevirus	False
1546	Anaerostipes	Podoviridae_noname	False
1547	Anaerostipes	C2likevirus	False
1548	Anaerostipes	Siphoviridae_noname	False
1549	Anaerostipes	Mastadenovirus	False
1550	Blautia	Butyrivibrio	False
1551	Blautia	Cellulosilyticum	False
1552	Blautia	Coprococcus	False
1553	Blautia	Dorea	False
1554	Blautia	Lachnospiraceae_noname	True
1555	Blautia	Roseburia	True
1556	Blautia	Oscillibacter	False
1557	Blautia	Peptostreptococcaceae_noname	False
1558	Blautia	Peptostreptococcus	False
1559	Blautia	Faecalibacterium	False
1560	Blautia	Ruminococcaceae_noname	False
1561	Blautia	Ruminococcus	False
1562	Blautia	Subdoligranulum	False
1563	Blautia	Catenibacterium	False
1564	Blautia	Coprobacillus	False
1565	Blautia	Erysipelotrichaceae_noname	False
1566	Blautia	Acidaminococcaceae_unclassified	False
1567	Blautia	Acidaminococcus	False
1568	Blautia	Phascolarctobacterium	False
1569	Blautia	Dialister	False
1570	Blautia	Megamonas	False
1571	Blautia	Megasphaera	False
1572	Blautia	Mitsuokella	False
1573	Blautia	Veillonella	False
1574	Blautia	Fusobacterium	False
1575	Blautia	Burkholderiales_noname	False
1576	Blautia	Oxalobacter	False
1577	Blautia	Parasutterella	False
1578	Blautia	Sutterella	True
1579	Blautia	Sutterellaceae_unclassified	False
1580	Blautia	Bilophila	False
1581	Blautia	Desulfovibrio	False
1582	Blautia	Enterobacter	False
1583	Blautia	Escherichia	False
1584	Blautia	Klebsiella	False
1585	Blautia	Morganella	False
1586	Blautia	Proteus	False
1587	Blautia	Raoultella	False
1588	Blautia	Aggregatibacter	True
1589	Blautia	Haemophilus	False
1590	Blautia	Pseudomonas	False
1591	Blautia	Synergistes	False
1592	Blautia	Akkermansia	False
1593	Blautia	PhiCD119likevirus	True
1594	Blautia	P22likevirus	False
1595	Blautia	Podoviridae_noname	False
1596	Blautia	C2likevirus	False
1597	Blautia	Siphoviridae_noname	False
1598	Blautia	Mastadenovirus	False
1599	Butyrivibrio	Cellulosilyticum	False
1600	Butyrivibrio	Coprococcus	False
1601	Butyrivibrio	Dorea	False
1602	Butyrivibrio	Lachnospiraceae_noname	False
1603	Butyrivibrio	Roseburia	False
1604	Butyrivibrio	Oscillibacter	False
1605	Butyrivibrio	Peptostreptococcaceae_noname	False
1606	Butyrivibrio	Peptostreptococcus	False
1607	Butyrivibrio	Faecalibacterium	False
1608	Butyrivibrio	Ruminococcaceae_noname	False
1609	Butyrivibrio	Ruminococcus	False
1610	Butyrivibrio	Subdoligranulum	False
1611	Butyrivibrio	Catenibacterium	False
1612	Butyrivibrio	Coprobacillus	False
1613	Butyrivibrio	Erysipelotrichaceae_noname	False
1614	Butyrivibrio	Acidaminococcaceae_unclassified	False
1615	Butyrivibrio	Acidaminococcus	False
1616	Butyrivibrio	Phascolarctobacterium	False
1617	Butyrivibrio	Dialister	False
1618	Butyrivibrio	Megamonas	False
1619	Butyrivibrio	Megasphaera	False
1620	Butyrivibrio	Mitsuokella	False
1621	Butyrivibrio	Veillonella	False
1622	Butyrivibrio	Fusobacterium	False
1623	Butyrivibrio	Burkholderiales_noname	False
1624	Butyrivibrio	Oxalobacter	False
1625	Butyrivibrio	Parasutterella	False
1626	Butyrivibrio	Sutterella	False
1627	Butyrivibrio	Sutterellaceae_unclassified	False
1628	Butyrivibrio	Bilophila	False
1629	Butyrivibrio	Desulfovibrio	False
1630	Butyrivibrio	Enterobacter	False
1631	Butyrivibrio	Escherichia	False
1632	Butyrivibrio	Klebsiella	False
1633	Butyrivibrio	Morganella	False
1634	Butyrivibrio	Proteus	False
1635	Butyrivibrio	Raoultella	False
1636	Butyrivibrio	Aggregatibacter	False
1637	Butyrivibrio	Haemophilus	False
1638	Butyrivibrio	Pseudomonas	False
1639	Butyrivibrio	Synergistes	False
1640	Butyrivibrio	Akkermansia	False
1641	Butyrivibrio	PhiCD119likevirus	False
1642	Butyrivibrio	P22likevirus	False
1643	Butyrivibrio	Podoviridae_noname	False
1644	Butyrivibrio	C2likevirus	False
1645	Butyrivibrio	Siphoviridae_noname	False
1646	Butyrivibrio	Mastadenovirus	False
1647	Cellulosilyticum	Coprococcus	False
1648	Cellulosilyticum	Dorea	False
1649	Cellulosilyticum	Lachnospiraceae_noname	False
1650	Cellulosilyticum	Roseburia	False
1651	Cellulosilyticum	Oscillibacter	False
1652	Cellulosilyticum	Peptostreptococcaceae_noname	False
1653	Cellulosilyticum	Peptostreptococcus	False
1654	Cellulosilyticum	Faecalibacterium	False
1655	Cellulosilyticum	Ruminococcaceae_noname	False
1656	Cellulosilyticum	Ruminococcus	False
1657	Cellulosilyticum	Subdoligranulum	False
1658	Cellulosilyticum	Catenibacterium	True
1659	Cellulosilyticum	Coprobacillus	False
1660	Cellulosilyticum	Erysipelotrichaceae_noname	False
1661	Cellulosilyticum	Acidaminococcaceae_unclassified	False
1662	Cellulosilyticum	Acidaminococcus	False
1663	Cellulosilyticum	Phascolarctobacterium	False
1664	Cellulosilyticum	Dialister	False
1665	Cellulosilyticum	Megamonas	False
1666	Cellulosilyticum	Megasphaera	True
1667	Cellulosilyticum	Mitsuokella	False
1668	Cellulosilyticum	Veillonella	False
1669	Cellulosilyticum	Fusobacterium	True
1670	Cellulosilyticum	Burkholderiales_noname	False
1671	Cellulosilyticum	Oxalobacter	True
1672	Cellulosilyticum	Parasutterella	False
1673	Cellulosilyticum	Sutterella	False
1674	Cellulosilyticum	Sutterellaceae_unclassified	False
1675	Cellulosilyticum	Bilophila	False
1676	Cellulosilyticum	Desulfovibrio	False
1677	Cellulosilyticum	Enterobacter	False
1678	Cellulosilyticum	Escherichia	False
1679	Cellulosilyticum	Klebsiella	False
1680	Cellulosilyticum	Morganella	False
1681	Cellulosilyticum	Proteus	False
1682	Cellulosilyticum	Raoultella	False
1683	Cellulosilyticum	Aggregatibacter	True
1684	Cellulosilyticum	Haemophilus	False
1685	Cellulosilyticum	Pseudomonas	False
1686	Cellulosilyticum	Synergistes	False
1687	Cellulosilyticum	Akkermansia	True
1688	Cellulosilyticum	PhiCD119likevirus	False
1689	Cellulosilyticum	P22likevirus	False
1690	Cellulosilyticum	Podoviridae_noname	False
1691	Cellulosilyticum	C2likevirus	False
1692	Cellulosilyticum	Siphoviridae_noname	False
1693	Cellulosilyticum	Mastadenovirus	False
1694	Coprococcus	Dorea	False
1695	Coprococcus	Lachnospiraceae_noname	False
1696	Coprococcus	Roseburia	False
1697	Coprococcus	Oscillibacter	False
1698	Coprococcus	Peptostreptococcaceae_noname	False
1699	Coprococcus	Peptostreptococcus	False
1700	Coprococcus	Faecalibacterium	False
1701	Coprococcus	Ruminococcaceae_noname	False
1702	Coprococcus	Ruminococcus	False
1703	Coprococcus	Subdoligranulum	False
1704	Coprococcus	Catenibacterium	False
1705	Coprococcus	Coprobacillus	False
1706	Coprococcus	Erysipelotrichaceae_noname	False
1707	Coprococcus	Acidaminococcaceae_unclassified	False
1708	Coprococcus	Acidaminococcus	False
1709	Coprococcus	Phascolarctobacterium	False
1710	Coprococcus	Dialister	False
1711	Coprococcus	Megamonas	False
1712	Coprococcus	Megasphaera	False
1713	Coprococcus	Mitsuokella	False
1714	Coprococcus	Veillonella	False
1715	Coprococcus	Fusobacterium	False
1716	Coprococcus	Burkholderiales_noname	False
1717	Coprococcus	Oxalobacter	True
1718	Coprococcus	Parasutterella	False
1719	Coprococcus	Sutterella	False
1720	Coprococcus	Sutterellaceae_unclassified	False
1721	Coprococcus	Bilophila	False
1722	Coprococcus	Desulfovibrio	False
1723	Coprococcus	Enterobacter	False
1724	Coprococcus	Escherichia	False
1725	Coprococcus	Klebsiella	False
1726	Coprococcus	Morganella	False
1727	Coprococcus	Proteus	False
1728	Coprococcus	Raoultella	False
1729	Coprococcus	Aggregatibacter	False
1730	Coprococcus	Haemophilus	False
1731	Coprococcus	Pseudomonas	False
1732	Coprococcus	Synergistes	False
1733	Coprococcus	Akkermansia	False
1734	Coprococcus	PhiCD119likevirus	False
1735	Coprococcus	P22likevirus	False
1736	Coprococcus	Podoviridae_noname	False
1737	Coprococcus	C2likevirus	True
1738	Coprococcus	Siphoviridae_noname	False
1739	Coprococcus	Mastadenovirus	False
1740	Dorea	Lachnospiraceae_noname	False
1741	Dorea	Roseburia	False
1742	Dorea	Oscillibacter	False
1743	Dorea	Peptostreptococcaceae_noname	False
1744	Dorea	Peptostreptococcus	False
1745	Dorea	Faecalibacterium	False
1746	Dorea	Ruminococcaceae_noname	False
1747	Dorea	Ruminococcus	False
1748	Dorea	Subdoligranulum	False
1749	Dorea	Catenibacterium	False
1750	Dorea	Coprobacillus	False
1751	Dorea	Erysipelotrichaceae_noname	False
1752	Dorea	Acidaminococcaceae_unclassified	False
1753	Dorea	Acidaminococcus	False
1754	Dorea	Phascolarctobacterium	False
1755	Dorea	Dialister	False
1756	Dorea	Megamonas	False
1757	Dorea	Megasphaera	False
1758	Dorea	Mitsuokella	False
1759	Dorea	Veillonella	False
1760	Dorea	Fusobacterium	False
1761	Dorea	Burkholderiales_noname	False
1762	Dorea	Oxalobacter	False
1763	Dorea	Parasutterella	False
1764	Dorea	Sutterella	False
1765	Dorea	Sutterellaceae_unclassified	False
1766	Dorea	Bilophila	False
1767	Dorea	Desulfovibrio	False
1768	Dorea	Enterobacter	False
1769	Dorea	Escherichia	False
1770	Dorea	Klebsiella	False
1771	Dorea	Morganella	False
1772	Dorea	Proteus	False
1773	Dorea	Raoultella	False
1774	Dorea	Aggregatibacter	False
1775	Dorea	Haemophilus	False
1776	Dorea	Pseudomonas	False
1777	Dorea	Synergistes	False
1778	Dorea	Akkermansia	False
1779	Dorea	PhiCD119likevirus	False
1780	Dorea	P22likevirus	False
1781	Dorea	Podoviridae_noname	False
1782	Dorea	C2likevirus	False
1783	Dorea	Siphoviridae_noname	False
1784	Dorea	Mastadenovirus	False
1785	Lachnospiraceae_noname	Roseburia	False
1786	Lachnospiraceae_noname	Oscillibacter	False
1787	Lachnospiraceae_noname	Peptostreptococcaceae_noname	False
1788	Lachnospiraceae_noname	Peptostreptococcus	False
1789	Lachnospiraceae_noname	Faecalibacterium	False
1790	Lachnospiraceae_noname	Ruminococcaceae_noname	False
1791	Lachnospiraceae_noname	Ruminococcus	False
1792	Lachnospiraceae_noname	Subdoligranulum	False
1793	Lachnospiraceae_noname	Catenibacterium	False
1794	Lachnospiraceae_noname	Coprobacillus	False
1795	Lachnospiraceae_noname	Erysipelotrichaceae_noname	False
1796	Lachnospiraceae_noname	Acidaminococcaceae_unclassified	True
1797	Lachnospiraceae_noname	Acidaminococcus	False
1798	Lachnospiraceae_noname	Phascolarctobacterium	False
1799	Lachnospiraceae_noname	Dialister	False
1800	Lachnospiraceae_noname	Megamonas	False
1801	Lachnospiraceae_noname	Megasphaera	False
1802	Lachnospiraceae_noname	Mitsuokella	False
1803	Lachnospiraceae_noname	Veillonella	False
1804	Lachnospiraceae_noname	Fusobacterium	False
1805	Lachnospiraceae_noname	Burkholderiales_noname	False
1806	Lachnospiraceae_noname	Oxalobacter	True
1807	Lachnospiraceae_noname	Parasutterella	False
1808	Lachnospiraceae_noname	Sutterella	False
1809	Lachnospiraceae_noname	Sutterellaceae_unclassified	False
1810	Lachnospiraceae_noname	Bilophila	False
1811	Lachnospiraceae_noname	Desulfovibrio	False
1812	Lachnospiraceae_noname	Enterobacter	False
1813	Lachnospiraceae_noname	Escherichia	False
1814	Lachnospiraceae_noname	Klebsiella	False
1815	Lachnospiraceae_noname	Morganella	False
1816	Lachnospiraceae_noname	Proteus	False
1817	Lachnospiraceae_noname	Raoultella	False
1818	Lachnospiraceae_noname	Aggregatibacter	False
1819	Lachnospiraceae_noname	Haemophilus	False
1820	Lachnospiraceae_noname	Pseudomonas	False
1821	Lachnospiraceae_noname	Synergistes	False
1822	Lachnospiraceae_noname	Akkermansia	True
1823	Lachnospiraceae_noname	PhiCD119likevirus	False
1824	Lachnospiraceae_noname	P22likevirus	False
1825	Lachnospiraceae_noname	Podoviridae_noname	False
1826	Lachnospiraceae_noname	C2likevirus	False
1827	Lachnospiraceae_noname	Siphoviridae_noname	False
1828	Lachnospiraceae_noname	Mastadenovirus	False
1829	Roseburia	Oscillibacter	False
1830	Roseburia	Peptostreptococcaceae_noname	False
1831	Roseburia	Peptostreptococcus	False
1832	Roseburia	Faecalibacterium	False
1833	Roseburia	Ruminococcaceae_noname	False
1834	Roseburia	Ruminococcus	False
1835	Roseburia	Subdoligranulum	False
1836	Roseburia	Catenibacterium	False
1837	Roseburia	Coprobacillus	False
1838	Roseburia	Erysipelotrichaceae_noname	False
1839	Roseburia	Acidaminococcaceae_unclassified	False
1840	Roseburia	Acidaminococcus	False
1841	Roseburia	Phascolarctobacterium	False
1842	Roseburia	Dialister	False
1843	Roseburia	Megamonas	False
1844	Roseburia	Megasphaera	False
1845	Roseburia	Mitsuokella	False
1846	Roseburia	Veillonella	False
1847	Roseburia	Fusobacterium	True
1848	Roseburia	Burkholderiales_noname	False
1849	Roseburia	Oxalobacter	False
1850	Roseburia	Parasutterella	False
1851	Roseburia	Sutterella	True
1852	Roseburia	Sutterellaceae_unclassified	False
1853	Roseburia	Bilophila	False
1854	Roseburia	Desulfovibrio	False
1855	Roseburia	Enterobacter	False
1856	Roseburia	Escherichia	False
1857	Roseburia	Klebsiella	False
1858	Roseburia	Morganella	False
1859	Roseburia	Proteus	False
1860	Roseburia	Raoultella	False
1861	Roseburia	Aggregatibacter	False
1862	Roseburia	Haemophilus	True
1863	Roseburia	Pseudomonas	False
1864	Roseburia	Synergistes	False
1865	Roseburia	Akkermansia	False
1866	Roseburia	PhiCD119likevirus	False
1867	Roseburia	P22likevirus	False
1868	Roseburia	Podoviridae_noname	False
1869	Roseburia	C2likevirus	False
1870	Roseburia	Siphoviridae_noname	False
1871	Roseburia	Mastadenovirus	False
1872	Oscillibacter	Peptostreptococcaceae_noname	False
1873	Oscillibacter	Peptostreptococcus	False
1874	Oscillibacter	Faecalibacterium	False
1875	Oscillibacter	Ruminococcaceae_noname	False
1876	Oscillibacter	Ruminococcus	False
1877	Oscillibacter	Subdoligranulum	False
1878	Oscillibacter	Catenibacterium	False
1879	Oscillibacter	Coprobacillus	False
1880	Oscillibacter	Erysipelotrichaceae_noname	False
1881	Oscillibacter	Acidaminococcaceae_unclassified	False
1882	Oscillibacter	Acidaminococcus	False
1883	Oscillibacter	Phascolarctobacterium	False
1884	Oscillibacter	Dialister	True
1885	Oscillibacter	Megamonas	False
1886	Oscillibacter	Megasphaera	False
1887	Oscillibacter	Mitsuokella	False
1888	Oscillibacter	Veillonella	False
1889	Oscillibacter	Fusobacterium	False
1890	Oscillibacter	Burkholderiales_noname	True
1891	Oscillibacter	Oxalobacter	False
1892	Oscillibacter	Parasutterella	False
1893	Oscillibacter	Sutterella	False
1894	Oscillibacter	Sutterellaceae_unclassified	False
1895	Oscillibacter	Bilophila	False
1896	Oscillibacter	Desulfovibrio	False
1897	Oscillibacter	Enterobacter	False
1898	Oscillibacter	Escherichia	False
1899	Oscillibacter	Klebsiella	False
1900	Oscillibacter	Morganella	False
1901	Oscillibacter	Proteus	False
1902	Oscillibacter	Raoultella	False
1903	Oscillibacter	Aggregatibacter	False
1904	Oscillibacter	Haemophilus	False
1905	Oscillibacter	Pseudomonas	False
1906	Oscillibacter	Synergistes	False
1907	Oscillibacter	Akkermansia	False
1908	Oscillibacter	PhiCD119likevirus	False
1909	Oscillibacter	P22likevirus	False
1910	Oscillibacter	Podoviridae_noname	False
1911	Oscillibacter	C2likevirus	False
1912	Oscillibacter	Siphoviridae_noname	False
1913	Oscillibacter	Mastadenovirus	False
1914	Peptostreptococcaceae_noname	Peptostreptococcus	False
1915	Peptostreptococcaceae_noname	Faecalibacterium	False
1916	Peptostreptococcaceae_noname	Ruminococcaceae_noname	False
1917	Peptostreptococcaceae_noname	Ruminococcus	False
1918	Peptostreptococcaceae_noname	Subdoligranulum	False
1919	Peptostreptococcaceae_noname	Catenibacterium	False
1920	Peptostreptococcaceae_noname	Coprobacillus	False
1921	Peptostreptococcaceae_noname	Erysipelotrichaceae_noname	False
1922	Peptostreptococcaceae_noname	Acidaminococcaceae_unclassified	False
1923	Peptostreptococcaceae_noname	Acidaminococcus	False
1924	Peptostreptococcaceae_noname	Phascolarctobacterium	False
1925	Peptostreptococcaceae_noname	Dialister	False
1926	Peptostreptococcaceae_noname	Megamonas	False
1927	Peptostreptococcaceae_noname	Megasphaera	False
1928	Peptostreptococcaceae_noname	Mitsuokella	False
1929	Peptostreptococcaceae_noname	Veillonella	False
1930	Peptostreptococcaceae_noname	Fusobacterium	False
1931	Peptostreptococcaceae_noname	Burkholderiales_noname	False
1932	Peptostreptococcaceae_noname	Oxalobacter	False
1933	Peptostreptococcaceae_noname	Parasutterella	False
1934	Peptostreptococcaceae_noname	Sutterella	False
1935	Peptostreptococcaceae_noname	Sutterellaceae_unclassified	False
1936	Peptostreptococcaceae_noname	Bilophila	False
1937	Peptostreptococcaceae_noname	Desulfovibrio	False
1938	Peptostreptococcaceae_noname	Enterobacter	False
1939	Peptostreptococcaceae_noname	Escherichia	False
1940	Peptostreptococcaceae_noname	Klebsiella	False
1941	Peptostreptococcaceae_noname	Morganella	False
1942	Peptostreptococcaceae_noname	Proteus	False
1943	Peptostreptococcaceae_noname	Raoultella	False
1944	Peptostreptococcaceae_noname	Aggregatibacter	True
1945	Peptostreptococcaceae_noname	Haemophilus	False
1946	Peptostreptococcaceae_noname	Pseudomonas	False
1947	Peptostreptococcaceae_noname	Synergistes	False
1948	Peptostreptococcaceae_noname	Akkermansia	False
1949	Peptostreptococcaceae_noname	PhiCD119likevirus	False
1950	Peptostreptococcaceae_noname	P22likevirus	False
1951	Peptostreptococcaceae_noname	Podoviridae_noname	False
1952	Peptostreptococcaceae_noname	C2likevirus	False
1953	Peptostreptococcaceae_noname	Siphoviridae_noname	False
1954	Peptostreptococcaceae_noname	Mastadenovirus	False
1955	Peptostreptococcus	Faecalibacterium	False
1956	Peptostreptococcus	Ruminococcaceae_noname	False
1957	Peptostreptococcus	Ruminococcus	False
1958	Peptostreptococcus	Subdoligranulum	False
1959	Peptostreptococcus	Catenibacterium	False
1960	Peptostreptococcus	Coprobacillus	False
1961	Peptostreptococcus	Erysipelotrichaceae_noname	False
1962	Peptostreptococcus	Acidaminococcaceae_unclassified	False
1963	Peptostreptococcus	Acidaminococcus	False
1964	Peptostreptococcus	Phascolarctobacterium	False
1965	Peptostreptococcus	Dialister	False
1966	Peptostreptococcus	Megamonas	False
1967	Peptostreptococcus	Megasphaera	False
1968	Peptostreptococcus	Mitsuokella	False
1969	Peptostreptococcus	Veillonella	False
1970	Peptostreptococcus	Fusobacterium	False
1971	Peptostreptococcus	Burkholderiales_noname	False
1972	Peptostreptococcus	Oxalobacter	True
1973	Peptostreptococcus	Parasutterella	False
1974	Peptostreptococcus	Sutterella	False
1975	Peptostreptococcus	Sutterellaceae_unclassified	False
1976	Peptostreptococcus	Bilophila	False
1977	Peptostreptococcus	Desulfovibrio	False
1978	Peptostreptococcus	Enterobacter	True
1979	Peptostreptococcus	Escherichia	False
1980	Peptostreptococcus	Klebsiella	False
1981	Peptostreptococcus	Morganella	False
1982	Peptostreptococcus	Proteus	True
1983	Peptostreptococcus	Raoultella	False
1984	Peptostreptococcus	Aggregatibacter	False
1985	Peptostreptococcus	Haemophilus	False
1986	Peptostreptococcus	Pseudomonas	False
1987	Peptostreptococcus	Synergistes	False
1988	Peptostreptococcus	Akkermansia	True
1989	Peptostreptococcus	PhiCD119likevirus	False
1990	Peptostreptococcus	P22likevirus	False
1991	Peptostreptococcus	Podoviridae_noname	False
1992	Peptostreptococcus	C2likevirus	False
1993	Peptostreptococcus	Siphoviridae_noname	False
1994	Peptostreptococcus	Mastadenovirus	False
1995	Faecalibacterium	Ruminococcaceae_noname	False
1996	Faecalibacterium	Ruminococcus	False
1997	Faecalibacterium	Subdoligranulum	False
1998	Faecalibacterium	Catenibacterium	False
[truncated: 776 more rows]
